# Supplementary material for: 1-Acetyl-5-isobutyl-2-sulfanylidene­imidazolidin-4-one
Source: Acta Crystallogr Sect E Struct Rep Online. 2010 Sep 30;66(Pt 10):o2655. doi: 10.1107/S1600536810037256 (PMC2983327; doi:10.1107/S1600536810037256)
Supplement: Supplementary file 1 [file e-66-o2655-sup1.cif]

##############################################################################
###                                                                        ###
###        Electronic paper (Acta Crystallographica Section E)             ###
###                                                                        ###
##############################################################################
#                                                                            #
# This CIF contains the data in a paper accepted for publication in Acta     #
# Crystallographica Section E. It conforms to the requirements of Notes      #
# for Authors for Section E, and has been peer reviewed under the auspices   #
# of the IUCr Commission on Journals.                                        #
#                                                                            #
# Full details of the Crystallographic Information File format               #
# are given in the paper "The Crystallographic Information File (CIF):       #
# a New Standard Archive File for Crystallography" by S. R. Hall, F. H.      #
# Allen and I. D. Brown [Acta Cryst. (1991), A47, 655-685].                  #
#                                                                            #
# The current version of the core CIF dictionary is obtainable from          #
# ftp://ftp.iucr.org/pub/cif_core.dic. The current version number is 2.4.    #
#                                                                            #
# Software is freely available for graphical display of the structure(s) in  #
# this CIF.  For information consult the CIF home page http://www.iucr.org/  #
# cif/home.html                                                              #
#                                                                            #
# This file may be used for bona fide research purposes within the           #
# scientific community so long as proper attribution is given to the journal # 
# article from which it was obtained.                                        #
#                                                                            #
##############################################################################
                                             
data_I
_audit_creation_method     SHELXL-97
_chemical_name_systematic
;
1-Acetyl-5-isobutyl-2-sulfanylideneimidazolidin-4-one
;
_chemical_name_common     ?
_chemical_formula_moiety     'C9 H14 N2 O2 S'
_chemical_formula_sum     'C9 H14 N2 O2 S'
_chemical_formula_iupac     'C9 H14 N2 O2 S'
_chemical_formula_weight     214.28
_chemical_melting_point     ?
_symmetry_cell_setting     triclinic
_symmetry_space_group_name_H-M     'P -1'
_symmetry_space_group_name_Hall     '-P 1'
loop_
    _symmetry_equiv_pos_as_xyz
    'x, y, z'
    '-x, -y, -z'
_cell_length_a     7.1856(8)
_cell_length_b     9.7567(11)
_cell_length_c     16.4226(15)
_cell_angle_alpha     101.231(2)
_cell_angle_beta     93.9650(10)
_cell_angle_gamma     90.4910(10)
_cell_volume     1126.3(2)
_cell_formula_units_Z     4
_cell_measurement_reflns_used     1409
_cell_measurement_theta_min     2.536
_cell_measurement_theta_max     22.488
_cell_measurement_temperature     298(2)
_exptl_crystal_description     block
_exptl_crystal_colour     colourless
_exptl_crystal_size_max     0.42
_exptl_crystal_size_mid     0.35
_exptl_crystal_size_min     0.14
_exptl_crystal_density_diffrn     1.264
_exptl_crystal_density_meas     ?
_exptl_crystal_density_method     'not measured'
_exptl_crystal_F_000     456
_exptl_absorpt_coefficient_mu     0.266
_exptl_absorpt_correction_type     multi-scan
_exptl_absorpt_process_details     '(SADABS; Sheldrick, 1996)'
_exptl_absorpt_correction_T_min     0.8966
_exptl_absorpt_correction_T_max     0.9637
_exptl_special_details
;
;
_diffrn_ambient_temperature     298(2)
_diffrn_radiation_type     MoK\a
_diffrn_radiation_wavelength     0.71073
_diffrn_radiation_source     'fine-focus sealed tube'
_diffrn_radiation_monochromator     graphite
_diffrn_measurement_device_type     'Bruker SMART APEX CCD area-detector'
_diffrn_measurement_method     '\f and \w scans'
_diffrn_detector_area_resol_mean     ?
_diffrn_reflns_number     5877
_diffrn_reflns_av_R_equivalents     0.0233
_diffrn_reflns_av_sigmaI/netI     0.0607
_diffrn_reflns_theta_min     2.13
_diffrn_reflns_theta_max     25.02
_diffrn_reflns_theta_full     25.02
_diffrn_measured_fraction_theta_max     0.981
_diffrn_measured_fraction_theta_full     0.981
_diffrn_reflns_limit_h_min     -8
_diffrn_reflns_limit_h_max     8
_diffrn_reflns_limit_k_min     -9
_diffrn_reflns_limit_k_max     11
_diffrn_reflns_limit_l_min     -18
_diffrn_reflns_limit_l_max     19
_diffrn_standards_number     ?
_diffrn_standards_interval_count     ?
_diffrn_standards_interval_time     ?
_diffrn_standards_decay_%     ?
_refine_special_details
;
Refinement of <i>F</i>^2^ against ALL reflections. The weighted <i>R</i>-factor
<i>wR</i> and goodness of fit <i>S</i> are based on <i>F</i>^2^, conventional
<i>R</i>-factors <i>R</i> are based on <i>F</i>, with <i>F</i> set to zero for
negative <i>F</i>^2^. The threshold expression of <i>F</i>^2^ >
\s(<i>F</i>^2^) is used only for calculating <i>R</i>-factors(gt) <i>etc</i>.
and is not relevant to the choice of reflections for refinement.
<i>R</i>-factors based on <i>F</i>^2^ are statistically about twice as large
as those based on <i>F</i>, and <i>R</i>- factors based on ALL data will be
even larger.
;
_reflns_number_total     3916
_reflns_number_gt     2199
_reflns_threshold_expression     I>2sigma(I)
_refine_ls_structure_factor_coef     Fsqd
_refine_ls_matrix_type     full
_refine_ls_R_factor_all     0.1047
_refine_ls_R_factor_gt     0.0539
_refine_ls_wR_factor_gt     0.1140
_refine_ls_wR_factor_ref     0.1379
_refine_ls_goodness_of_fit_ref     1.020
_refine_ls_restrained_S_all     1.020
_refine_ls_number_reflns     3916
_refine_ls_number_parameters     259
_refine_ls_number_restraints     0
_refine_ls_hydrogen_treatment     constr
_refine_ls_weighting_scheme     calc
_refine_ls_weighting_details
         'calc w=1/[\s^2^(Fo^2^)+(0.0539P)^2^+0.2948P] where P=(Fo^2^+2Fc^2^)/3'
_atom_sites_solution_hydrogens     geom
_atom_sites_solution_primary     direct
_atom_sites_solution_secondary     difmap
_refine_ls_shift/su_max     0.001
_refine_ls_shift/su_mean     0.000
_refine_diff_density_max     0.265
_refine_diff_density_min     -0.169
_refine_ls_extinction_method     none
_refine_ls_extinction_coef     ?
loop_
    _atom_type_symbol
    _atom_type_description
    _atom_type_scat_dispersion_real
    _atom_type_scat_dispersion_imag
    _atom_type_scat_source
    'C' 'C' 0.0033 0.0016
                         'International Tables Vol C Tables 4.2.6.8 and 6.1.1.4'
    'H' 'H' 0.0000 0.0000
                         'International Tables Vol C Tables 4.2.6.8 and 6.1.1.4'
    'O' 'O' 0.0106 0.0060
                         'International Tables Vol C Tables 4.2.6.8 and 6.1.1.4'
    'N' 'N' 0.0061 0.0033
                         'International Tables Vol C Tables 4.2.6.8 and 6.1.1.4'
    'S' 'S' 0.1246 0.1234
                         'International Tables Vol C Tables 4.2.6.8 and 6.1.1.4'
_computing_data_collection     'SMART (Siemens, 1996)'
_computing_cell_refinement     'SAINT (Siemens, 1996)'
_computing_data_reduction     'SAINT (Siemens, 1996)'
_computing_structure_solution     'SHELXS97 (Sheldrick, 2008)'
_computing_structure_refinement     'SHELXL97 (Sheldrick, 2008)'
_computing_molecular_graphics     'SHELXTL (Sheldrick, 2008)'
_computing_publication_material     'SHELXTL (Sheldrick, 2008)'
loop_
    _atom_site_type_symbol
    _atom_site_label
    _atom_site_fract_x
    _atom_site_fract_y
    _atom_site_fract_z
    _atom_site_U_iso_or_equiv
    _atom_site_adp_type
    _atom_site_calc_flag
    _atom_site_refinement_flags
    _atom_site_occupancy
    _atom_site_disorder_assembly
    _atom_site_disorder_group
    N N1 0.3760(3) 0.2881(3) 0.16750(16) 0.0404(7) Uani d . 1 . .
    N N2 0.0770(3) 0.2612(3) 0.18054(17) 0.0523(8) Uani d . 1 . .
    H H2 -0.0417 0.2710 0.1746 0.063 Uiso calc R 1 . .
    N N3 0.0219(3) 0.7835(3) 0.17203(16) 0.0429(7) Uani d . 1 . .
    N N4 0.3235(4) 0.7558(3) 0.18537(17) 0.0518(8) Uani d . 1 . .
    H H4 0.4406 0.7664 0.1800 0.062 Uiso calc R 1 . .
    O O1 0.0752(3) 0.1110(3) 0.27212(17) 0.0746(8) Uani d . 1 . .
    O O2 0.6815(3) 0.2536(3) 0.16880(16) 0.0638(7) Uani d . 1 . .
    O O3 0.3503(3) 0.6072(3) 0.27747(17) 0.0748(8) Uani d . 1 . .
    O O4 -0.2837(3) 0.7469(3) 0.17042(16) 0.0649(7) Uani d . 1 . .
    S S1 0.13550(12) 0.41653(10) 0.06933(6) 0.0563(3) Uani d . 1 . .
    S S2 0.23535(13) 0.90538(11) 0.07109(6) 0.0626(3) Uani d . 1 . .
    C C1 0.2002(4) 0.3238(3) 0.13812(19) 0.0403(8) Uani d . 1 . .
    C C2 0.1575(4) 0.1820(4) 0.2329(2) 0.0520(9) Uani d . 1 . .
    C C3 0.3646(4) 0.2041(4) 0.2328(2) 0.0466(9) Uani d . 1 . .
    H H3 0.4243 0.1141 0.2158 0.056 Uiso calc R 1 . .
    C C4 0.4495(5) 0.2774(4) 0.3174(2) 0.0569(10) Uani d . 1 . .
    H H4A 0.5733 0.3121 0.3106 0.068 Uiso calc R 1 . .
    H H4B 0.3747 0.3576 0.3373 0.068 Uiso calc R 1 . .
    C C5 0.4652(6) 0.1881(4) 0.3833(2) 0.0698(11) Uani d . 1 . .
    H H5 0.3394 0.1543 0.3900 0.084 Uiso calc R 1 . .
    C C6 0.5376(7) 0.2777(5) 0.4657(3) 0.1015(16) Uani d . 1 . .
    H H6A 0.6642 0.3068 0.4621 0.152 Uiso calc R 1 . .
    H H6B 0.5328 0.2245 0.5089 0.152 Uiso calc R 1 . .
    H H6C 0.4616 0.3585 0.4782 0.152 Uiso calc R 1 . .
    C C7 0.5853(8) 0.0619(5) 0.3603(3) 0.121(2) Uani d . 1 . .
    H H7A 0.7066 0.0916 0.3486 0.182 Uiso calc R 1 . .
    H H7B 0.5283 0.0007 0.3119 0.182 Uiso calc R 1 . .
    H H7C 0.5972 0.0131 0.4058 0.182 Uiso calc R 1 . .
    C C8 0.5509(4) 0.3120(3) 0.1399(2) 0.0453(8) Uani d . 1 . .
    C C9 0.5730(5) 0.4020(4) 0.0785(2) 0.0639(11) Uani d . 1 . .
    H H9A 0.7025 0.4090 0.0686 0.096 Uiso calc R 1 . .
    H H9B 0.5277 0.4934 0.0996 0.096 Uiso calc R 1 . .
    H H9C 0.5030 0.3621 0.0273 0.096 Uiso calc R 1 . .
    C C10 0.1898(4) 0.8166(3) 0.1424(2) 0.0427(8) Uani d . 1 . .
    C C11 0.2580(5) 0.6769(4) 0.2376(2) 0.0502(9) Uani d . 1 . .
    C C12 0.0504(4) 0.6996(3) 0.2371(2) 0.0461(9) Uani d . 1 . .
    H H12 -0.0175 0.6099 0.2202 0.055 Uiso calc R 1 . .
    C C13 -0.0073(5) 0.7752(4) 0.3214(2) 0.0573(10) Uani d . 1 . .
    H H13A 0.0745 0.8564 0.3406 0.069 Uiso calc R 1 . .
    H H13B -0.1329 0.8086 0.3142 0.069 Uiso calc R 1 . .
    C C14 -0.0024(6) 0.6886(4) 0.3882(2) 0.0724(12) Uani d . 1 . .
    H H14 0.1255 0.6567 0.3955 0.087 Uiso calc R 1 . .
    C C15 -0.1284(9) 0.5618(6) 0.3658(3) 0.126(2) Uani d . 1 . .
    H H15A -0.1293 0.5155 0.4122 0.190 Uiso calc R 1 . .
    H H15B -0.0840 0.4992 0.3189 0.190 Uiso calc R 1 . .
    H H15C -0.2526 0.5894 0.3518 0.190 Uiso calc R 1 . .
    C C16 -0.0487(7) 0.7818(6) 0.4705(3) 0.1089(17) Uani d . 1 . .
    H H16A -0.1747 0.8127 0.4655 0.163 Uiso calc R 1 . .
    H H16B 0.0352 0.8614 0.4831 0.163 Uiso calc R 1 . .
    H H16C -0.0355 0.7296 0.5143 0.163 Uiso calc R 1 . .
    C C17 -0.1606(4) 0.8094(4) 0.1444(2) 0.0471(9) Uani d . 1 . .
    C C18 -0.2005(5) 0.9099(4) 0.0897(2) 0.0630(10) Uani d . 1 . .
    H H18A -0.3330 0.9169 0.0800 0.094 Uiso calc R 1 . .
    H H18B -0.1466 0.8784 0.0376 0.094 Uiso calc R 1 . .
    H H18C -0.1478 0.9998 0.1157 0.094 Uiso calc R 1 . .
loop_
    _atom_site_aniso_label
    _atom_site_aniso_U_11
    _atom_site_aniso_U_22
    _atom_site_aniso_U_33
    _atom_site_aniso_U_12
    _atom_site_aniso_U_13
    _atom_site_aniso_U_23
    N1 0.0242(14) 0.0472(17) 0.0518(16) 0.0029(11) 0.0067(12) 0.0132(14)
    N2 0.0207(14) 0.067(2) 0.074(2) 0.0038(13) 0.0043(13) 0.0246(17)
    N3 0.0261(14) 0.0508(17) 0.0527(17) 0.0051(12) 0.0052(12) 0.0115(15)
    N4 0.0248(15) 0.0608(19) 0.074(2) 0.0033(13) 0.0075(14) 0.0212(17)
    O1 0.0495(16) 0.092(2) 0.094(2) -0.0114(14) 0.0122(14) 0.0441(18)
    O2 0.0275(13) 0.0854(19) 0.0865(18) 0.0089(12) 0.0085(12) 0.0342(16)
    O3 0.0490(16) 0.089(2) 0.098(2) 0.0208(14) 0.0066(14) 0.0459(18)
    O4 0.0317(13) 0.0777(18) 0.0915(19) 0.0010(12) 0.0099(13) 0.0299(16)
    S1 0.0400(5) 0.0709(7) 0.0607(6) 0.0080(4) -0.0020(4) 0.0209(5)
    S2 0.0469(6) 0.0798(8) 0.0682(7) 0.0025(5) 0.0149(5) 0.0280(6)
    C1 0.0262(17) 0.044(2) 0.048(2) 0.0048(14) 0.0041(14) 0.0028(17)
    C2 0.0330(19) 0.062(2) 0.065(2) -0.0020(17) 0.0063(17) 0.020(2)
    C3 0.0324(18) 0.051(2) 0.060(2) 0.0032(15) 0.0030(16) 0.0207(19)
    C4 0.044(2) 0.064(2) 0.064(2) -0.0014(18) 0.0012(18) 0.019(2)
    C5 0.064(3) 0.085(3) 0.064(3) -0.005(2) -0.001(2) 0.026(2)
    C6 0.104(4) 0.130(4) 0.068(3) -0.016(3) -0.008(3) 0.021(3)
    C7 0.152(5) 0.109(4) 0.106(4) 0.043(4) -0.021(4) 0.037(4)
    C8 0.0260(18) 0.051(2) 0.060(2) 0.0049(15) 0.0078(16) 0.0102(19)
    C9 0.042(2) 0.073(3) 0.085(3) 0.0027(19) 0.0208(19) 0.031(2)
    C10 0.0293(18) 0.045(2) 0.052(2) 0.0036(15) 0.0036(15) 0.0055(17)
    C11 0.036(2) 0.055(2) 0.062(2) 0.0085(17) 0.0075(17) 0.016(2)
    C12 0.0333(18) 0.049(2) 0.058(2) 0.0047(15) 0.0077(16) 0.0141(19)
    C13 0.049(2) 0.064(2) 0.062(2) 0.0079(18) 0.0116(18) 0.016(2)
    C14 0.067(3) 0.085(3) 0.072(3) 0.008(2) 0.011(2) 0.028(3)
    C15 0.173(6) 0.110(4) 0.108(4) -0.037(4) 0.031(4) 0.044(4)
    C16 0.115(4) 0.143(5) 0.070(3) 0.022(4) 0.023(3) 0.020(3)
    C17 0.0322(19) 0.051(2) 0.058(2) 0.0043(16) 0.0054(16) 0.0091(19)
    C18 0.040(2) 0.072(3) 0.079(3) 0.0074(18) -0.0009(19) 0.023(2)
_geom_special_details
;
All e.s.d.'s (except the e.s.d. in the dihedral angle between two l.s. planes)
are estimated using the full covariance matrix. The cell e.s.d.'s are taken
into account individually in the estimation of e.s.d.'s in distances, angles
and torsion angles; correlations between e.s.d.'s in cell parameters are only
used when they are defined by crystal symmetry. An approximate (isotropic)
treatment of cell e.s.d.'s is used for estimating e.s.d.'s involving l.s.
planes.
;
loop_
    _geom_bond_atom_site_label_1
    _geom_bond_atom_site_label_2
    _geom_bond_site_symmetry_2
    _geom_bond_distance
    _geom_bond_publ_flag
    N1 C1 . 1.393(4) ?
    N1 C8 . 1.398(4) ?
    N1 C3 . 1.478(4) ?
    N2 C2 . 1.368(4) ?
    N2 C1 . 1.372(4) ?
    N2 H2 . 0.8600 ?
    N3 C10 . 1.390(4) ?
    N3 C17 . 1.399(4) ?
    N3 C12 . 1.472(4) ?
    N4 C10 . 1.361(4) ?
    N4 C11 . 1.363(4) ?
    N4 H4 . 0.8600 ?
    O1 C2 . 1.209(4) ?
    O2 C8 . 1.218(4) ?
    O3 C11 . 1.205(4) ?
    O4 C17 . 1.217(4) ?
    S1 C1 . 1.626(3) ?
    S2 C10 . 1.635(3) ?
    C2 C3 . 1.502(4) ?
    C3 C4 . 1.517(5) ?
    C3 H3 . 0.9800 ?
    C4 C5 . 1.515(5) ?
    C4 H4A . 0.9700 ?
    C4 H4B . 0.9700 ?
    C5 C7 . 1.512(6) ?
    C5 C6 . 1.517(5) ?
    C5 H5 . 0.9800 ?
    C6 H6A . 0.9600 ?
    C6 H6B . 0.9600 ?
    C6 H6C . 0.9600 ?
    C7 H7A . 0.9600 ?
    C7 H7B . 0.9600 ?
    C7 H7C . 0.9600 ?
    C8 C9 . 1.476(5) ?
    C9 H9A . 0.9600 ?
    C9 H9B . 0.9600 ?
    C9 H9C . 0.9600 ?
    C11 C12 . 1.510(4) ?
    C12 C13 . 1.524(4) ?
    C12 H12 . 0.9800 ?
    C13 C14 . 1.508(5) ?
    C13 H13A . 0.9700 ?
    C13 H13B . 0.9700 ?
    C14 C15 . 1.497(6) ?
    C14 C16 . 1.534(5) ?
    C14 H14 . 0.9800 ?
    C15 H15A . 0.9600 ?
    C15 H15B . 0.9600 ?
    C15 H15C . 0.9600 ?
    C16 H16A . 0.9600 ?
    C16 H16B . 0.9600 ?
    C16 H16C . 0.9600 ?
    C17 C18 . 1.471(5) ?
    C18 H18A . 0.9600 ?
    C18 H18B . 0.9600 ?
    C18 H18C . 0.9600 ?
loop_
    _geom_angle_atom_site_label_1
    _geom_angle_atom_site_label_2
    _geom_angle_atom_site_label_3
    _geom_angle_site_symmetry_1
    _geom_angle_site_symmetry_3
    _geom_angle
    _geom_angle_publ_flag
    C1 N1 C8 . . 129.4(3) ?
    C1 N1 C3 . . 111.9(2) ?
    C8 N1 C3 . . 118.6(3) ?
    C2 N2 C1 . . 114.9(3) ?
    C2 N2 H2 . . 122.6 ?
    C1 N2 H2 . . 122.6 ?
    C10 N3 C17 . . 129.3(3) ?
    C10 N3 C12 . . 111.7(2) ?
    C17 N3 C12 . . 118.8(3) ?
    C10 N4 C11 . . 115.1(3) ?
    C10 N4 H4 . . 122.5 ?
    C11 N4 H4 . . 122.5 ?
    N2 C1 N1 . . 104.9(3) ?
    N2 C1 S1 . . 123.4(2) ?
    N1 C1 S1 . . 131.7(2) ?
    O1 C2 N2 . . 125.9(3) ?
    O1 C2 C3 . . 127.8(3) ?
    N2 C2 C3 . . 106.3(3) ?
    N1 C3 C2 . . 101.6(2) ?
    N1 C3 C4 . . 113.5(3) ?
    C2 C3 C4 . . 111.9(3) ?
    N1 C3 H3 . . 109.9 ?
    C2 C3 H3 . . 109.9 ?
    C4 C3 H3 . . 109.9 ?
    C5 C4 C3 . . 115.3(3) ?
    C5 C4 H4A . . 108.5 ?
    C3 C4 H4A . . 108.5 ?
    C5 C4 H4B . . 108.5 ?
    C3 C4 H4B . . 108.5 ?
    H4A C4 H4B . . 107.5 ?
    C7 C5 C4 . . 113.2(4) ?
    C7 C5 C6 . . 110.9(4) ?
    C4 C5 C6 . . 109.3(3) ?
    C7 C5 H5 . . 107.7 ?
    C4 C5 H5 . . 107.7 ?
    C6 C5 H5 . . 107.7 ?
    C5 C6 H6A . . 109.5 ?
    C5 C6 H6B . . 109.5 ?
    H6A C6 H6B . . 109.5 ?
    C5 C6 H6C . . 109.5 ?
    H6A C6 H6C . . 109.5 ?
    H6B C6 H6C . . 109.5 ?
    C5 C7 H7A . . 109.5 ?
    C5 C7 H7B . . 109.5 ?
    H7A C7 H7B . . 109.5 ?
    C5 C7 H7C . . 109.5 ?
    H7A C7 H7C . . 109.5 ?
    H7B C7 H7C . . 109.5 ?
    O2 C8 N1 . . 116.2(3) ?
    O2 C8 C9 . . 122.6(3) ?
    N1 C8 C9 . . 121.1(3) ?
    C8 C9 H9A . . 109.5 ?
    C8 C9 H9B . . 109.5 ?
    H9A C9 H9B . . 109.5 ?
    C8 C9 H9C . . 109.5 ?
    H9A C9 H9C . . 109.5 ?
    H9B C9 H9C . . 109.5 ?
    N4 C10 N3 . . 105.3(3) ?
    N4 C10 S2 . . 123.4(2) ?
    N3 C10 S2 . . 131.3(3) ?
    O3 C11 N4 . . 126.2(3) ?
    O3 C11 C12 . . 127.9(3) ?
    N4 C11 C12 . . 105.9(3) ?
    N3 C12 C11 . . 101.5(3) ?
    N3 C12 C13 . . 112.7(3) ?
    C11 C12 C13 . . 112.0(3) ?
    N3 C12 H12 . . 110.1 ?
    C11 C12 H12 . . 110.1 ?
    C13 C12 H12 . . 110.1 ?
    C14 C13 C12 . . 115.1(3) ?
    C14 C13 H13A . . 108.5 ?
    C12 C13 H13A . . 108.5 ?
    C14 C13 H13B . . 108.5 ?
    C12 C13 H13B . . 108.5 ?
    H13A C13 H13B . . 107.5 ?
    C15 C14 C13 . . 112.9(4) ?
    C15 C14 C16 . . 111.7(4) ?
    C13 C14 C16 . . 108.9(4) ?
    C15 C14 H14 . . 107.7 ?
    C13 C14 H14 . . 107.7 ?
    C16 C14 H14 . . 107.7 ?
    C14 C15 H15A . . 109.5 ?
    C14 C15 H15B . . 109.5 ?
    H15A C15 H15B . . 109.5 ?
    C14 C15 H15C . . 109.5 ?
    H15A C15 H15C . . 109.5 ?
    H15B C15 H15C . . 109.5 ?
    C14 C16 H16A . . 109.5 ?
    C14 C16 H16B . . 109.5 ?
    H16A C16 H16B . . 109.5 ?
    C14 C16 H16C . . 109.5 ?
    H16A C16 H16C . . 109.5 ?
    H16B C16 H16C . . 109.5 ?
    O4 C17 N3 . . 115.9(3) ?
    O4 C17 C18 . . 122.3(3) ?
    N3 C17 C18 . . 121.7(3) ?
    C17 C18 H18A . . 109.5 ?
    C17 C18 H18B . . 109.5 ?
    H18A C18 H18B . . 109.5 ?
    C17 C18 H18C . . 109.5 ?
    H18A C18 H18C . . 109.5 ?
    H18B C18 H18C . . 109.5 ?
loop_
    _geom_hbond_atom_site_label_D
    _geom_hbond_atom_site_label_H
    _geom_hbond_atom_site_label_A
    _geom_hbond_site_symmetry_A
    _geom_hbond_distance_DH
    _geom_hbond_distance_HA
    _geom_hbond_distance_DA
    _geom_hbond_angle_DHA
    N2 H2 O2 1_455 0.86 1.99 2.834(3) 167
    N4 H4 O4 1_655 0.86 2.01 2.850(3) 167
data_global
_journal_date_recd_electronic     2010-08-24
_journal_date_accepted     2010-09-17
_journal_name_full     'Acta Crystallographica, Section E'
_journal_year     2010
_journal_volume     66
_journal_issue     10
_journal_page_first     o2655
_journal_page_last     o2655
_journal_paper_category     QO
_journal_coeditor_code     IS2592
_publ_contact_author_name     'Kaozhen Li'
_publ_contact_author_address
;
 College of Chemistry and Chemical Engineering
Liaocheng University
Shandong 252059
P.R.China
;
_publ_contact_author_email     lkzlc@163.com
_publ_contact_author_fax     '86 635 8230686'
_publ_contact_author_phone     '86 635 8230686'
_publ_section_title
;
1-Acetyl-5-isobutyl-2-sulfanylideneimidazolidin-4-one
;
loop_
    _publ_author_name
    _publ_author_address
    'Kaozhen Li'
;
College of Chemistry and Chemical Engineering
Liaocheng University
Shandong 252059
People's Republic of China
;
    'Qiu Feng'
;
College of Chemistry and Chemical Engineering
Liaocheng University
Shandong 252059
People's Republic of China
;
    'Ze-Hua Lu'
;
Liaocheng International Peace Hospital,
Shandong 252059
People's Republic of China
;
