# Supplementary material for: 1-Acetyl-5-isobutyl-2-sulfanylidene­imidazolidin-4-one
Source: Acta Crystallogr Sect E Struct Rep Online. 2010 Sep 30;66(Pt 10):o2655. doi: 10.1107/S1600536810037256 (PMC2983327; doi:10.1107/S1600536810037256)
Supplement: Supplementary file 2 [file e-66-o2655-Isup2.hkl]

# 
# h,k,l, Fc-squared, Fo-squared, sigma(Fo-squared) and status flag 
# 
data_I
_shelx_title ' 090514d in P-1' 
_shelx_refln_list_code          4 
_shelx_F_calc_maximum      182.70 
_exptl_crystal_F_000       456.00 
_reflns_d_resolution_high  0.8402 
 
loop_ 
 _symmetry_equiv_pos_as_xyz 
 'x, y, z' 
 '-x, -y, -z' 
 
_cell_length_a     7.1856 
_cell_length_b     9.7567 
_cell_length_c    16.4226 
_cell_angle_alpha 101.231 
_cell_angle_beta   93.965 
_cell_angle_gamma  90.491 
 
_shelx_F_squared_multiplier     1.000 
 
loop_ 
 _refln_index_h 
 _refln_index_k 
 _refln_index_l 
 _refln_F_squared_calc 
 _refln_F_squared_meas 
 _refln_F_squared_sigma 
 _refln_observed_status 
   1   0   0      740.27      729.02     12.05 o 
   2   0   0       11.64        7.14      3.18 o 
   3   0   0        8.01       18.70      4.84 o 
   4   0   0        1.19        4.56      4.67 o 
   6   0   0       31.68       30.84      6.03 o 
   7   0   0        3.56        5.18      5.17 o 
   8   0   0        0.81       -1.04      7.05 o 
  -8   1   0        1.67       -2.72      8.34 o 
  -7   1   0      257.13      231.08     11.85 o 
  -6   1   0       88.91       92.96      8.62 o 
  -5   1   0       19.64       20.55      4.35 o 
  -4   1   0      189.16      139.81     16.67 o 
  -3   1   0      699.87      740.01     13.07 o 
  -2   1   0     1001.35     1079.20     13.40 o 
  -1   1   0      319.58      321.42      7.56 o 
   0   1   0       12.15        7.32      1.28 o 
   1   1   0       91.05      107.10      2.18 o 
   2   1   0     4373.06     4417.51     44.27 o 
   3   1   0      787.81      841.31     22.02 o 
   4   1   0      892.99      958.97     27.11 o 
   5   1   0      486.91      495.25     21.88 o 
   6   1   0       10.37        1.94      5.87 o 
   7   1   0       13.45       12.75     10.71 o 
   8   1   0       25.12       28.34      8.30 o 
  -8   2   0       58.98       91.44     15.59 o 
  -7   2   0       55.82       65.00     12.41 o 
  -6   2   0       99.76      123.71     14.84 o 
  -5   2   0       10.39        7.95      5.23 o 
  -4   2   0        5.44        5.23      4.17 o 
  -3   2   0      229.36      254.66     11.27 o 
  -2   2   0     2516.32     2693.23     35.34 o 
  -1   2   0       71.65       90.69     18.18 o 
   0   2   0    15817.39    16273.98    140.67 o 
   1   2   0       66.40       83.14      3.71 o 
   2   2   0        2.75       18.78      1.86 o 
   3   2   0     3229.75     3516.23     25.36 o 
   4   2   0      459.97      450.23     10.29 o 
   5   2   0        5.91        0.67      5.02 o 
   6   2   0       74.30       69.20     12.87 o 
   7   2   0       58.27       66.94     13.93 o 
   8   2   0       37.94       43.65     14.84 o 
  -8   3   0        5.93       -1.02      7.60 o 
  -7   3   0       79.79      121.66     16.58 o 
  -6   3   0      360.49      322.59     18.84 o 
  -5   3   0      296.14      282.09     15.69 o 
  -4   3   0      131.05      103.88      8.69 o 
  -3   3   0      454.45      435.27     14.77 o 
  -2   3   0     1688.82     1705.37     20.13 o 
  -1   3   0     1553.96     1641.36     29.11 o 
   0   3   0        0.08        1.90      1.82 o 
   1   3   0      505.09      541.42      9.68 o 
   2   3   0      677.82      677.44      8.67 o 
   3   3   0        2.17        1.00      1.55 o 
   4   3   0       10.60        4.98      3.35 o 
   5   3   0      204.70      176.33     14.10 o 
   6   3   0        3.37       11.03      7.74 o 
   7   3   0       98.09      104.73     17.21 o 
   8   3   0       12.97       10.71     10.29 o 
  -7   4   0       41.82       51.29     12.76 o 
  -6   4   0      371.19      362.64     19.90 o 
  -5   4   0       69.83       59.06      9.65 o 
  -4   4   0       99.61       94.26      8.69 o 
  -3   4   0      481.74      505.18     12.50 o 
  -2   4   0        0.31       -1.90      4.52 o 
  -1   4   0     1095.52      987.89     14.25 o 
   0   4   0       96.49      102.11      4.56 o 
   1   4   0      304.81      276.88     13.08 o 
   2   4   0     1196.79     1137.71     19.99 o 
   3   4   0      886.24      860.74     16.19 o 
   4   4   0        0.87        0.14      3.09 o 
   5   4   0       56.77       49.61      7.19 o 
   6   4   0       19.22        7.85      7.49 o 
   7   4   0        0.43        0.88      7.99 o 
  -6   5   0      200.41      187.15     15.20 o 
  -5   5   0        0.03       -3.59      8.48 o 
  -4   5   0      505.48      501.19     17.62 o 
  -3   5   0        1.83        3.04      3.22 o 
  -2   5   0      357.56      338.13      9.72 o 
  -1   5   0      122.42      108.77      5.41 o 
   0   5   0        6.19        4.87      2.81 o 
   1   5   0       11.38        8.56      3.32 o 
   2   5   0       30.28       36.18      4.98 o 
   3   5   0       78.15       74.47      6.80 o 
   4   5   0      326.16      307.19     11.31 o 
   5   5   0       14.84       12.78      4.98 o 
   6   5   0      324.57      319.16     21.67 o 
   7   5   0      202.59      204.22     18.87 o 
  -7   6   0        3.34       30.11     11.56 o 
  -6   6   0        2.49       12.23      9.37 o 
  -5   6   0      117.03      116.69     17.02 o 
  -4   6   0       10.41        9.86      6.84 o 
  -3   6   0      211.64      210.28      9.29 o 
  -2   6   0      155.65      140.10      7.31 o 
  -1   6   0       19.62       24.51      4.40 o 
   0   6   0      994.33      981.50     16.88 o 
   1   6   0        3.97       -1.87      5.16 o 
   2   6   0       20.98       14.46      4.17 o 
   3   6   0        2.08        4.30      3.64 o 
   4   6   0       28.08       16.20      5.04 o 
   5   6   0       32.89       16.58      9.72 o 
   6   6   0       30.37       26.86     11.31 o 
   7   6   0        1.44        4.28      8.91 o 
  -6   7   0        2.72       14.99      9.65 o 
  -5   7   0      184.58      197.22     16.15 o 
  -4   7   0      144.01      134.93      8.74 o 
  -3   7   0      148.37      166.86      9.05 o 
  -2   7   0       30.65       40.38      7.03 o 
  -1   7   0       23.52       29.16      5.66 o 
   0   7   0        7.67        3.68      3.91 o 
   1   7   0       43.90       66.49     13.57 o 
   2   7   0      198.71      196.91      9.36 o 
   3   7   0        2.19        1.01      3.80 o 
   4   7   0       26.95       14.95      9.08 o 
   5   7   0        0.15       -3.92      7.32 o 
   6   7   0       21.42       10.64      9.54 o 
  -6   8   0       28.75       36.76     12.34 o 
  -5   8   0       44.97       39.62     11.98 o 
  -4   8   0        0.40      -11.29      7.53 o 
  -3   8   0      104.28      107.91      9.62 o 
  -2   8   0       15.07       17.02      5.52 o 
  -1   8   0        7.77       13.29      5.12 o 
   0   8   0      102.35      110.75     16.35 o 
   1   8   0      100.58      109.21     15.94 o 
   2   8   0       13.88        5.91      5.03 o 
   3   8   0      154.23      165.52     14.70 o 
   4   8   0        5.89        3.32      7.78 o 
   5   8   0       43.81       36.86     12.30 o 
  -5   9   0      185.18      167.07     16.47 o 
  -4   9   0       67.34       67.65     13.82 o 
  -3   9   0        2.27       -2.16      8.27 o 
  -2   9   0       20.02        9.19      8.98 o 
  -1   9   0       10.94       13.92      5.70 o 
   0   9   0        5.65       -1.40      9.84 o 
   1   9   0       75.20      104.48     12.62 o 
   2   9   0        0.00       -0.81      6.82 o 
   3   9   0       22.83       17.39      9.37 o 
   4   9   0       10.96       15.45     10.67 o 
   5   9   0       63.81       82.21     16.89 o 
  -4  10   0        3.48       -3.18      8.84 o 
  -3  10   0       18.21        0.53     10.46 o 
  -2  10   0       20.40       20.96     11.35 o 
  -1  10   0        9.76       -6.68      9.54 o 
   0  10   0      109.69      149.37     16.82 o 
   1  10   0        0.06        0.25      7.32 o 
   2  10   0       10.08       14.81     10.04 o 
   3  10   0        1.80        0.11      8.45 o 
  -2  11   0       46.01       36.79     13.96 o 
   2  11   0        0.36       10.43     10.67 o 
  -2 -11   1       10.06       27.32     12.62 o 
  -1 -11   1        5.23       10.82      9.97 o 
   0 -11   1        0.03        0.11      7.63 o 
  -4 -10   1        2.44        4.63      9.54 o 
  -3 -10   1       26.01       26.79     11.84 o 
  -2 -10   1       64.76       86.31     16.08 o 
  -1 -10   1        8.79       22.37      9.51 o 
   0 -10   1       17.69       10.07      8.45 o 
   1 -10   1        1.66        4.69     12.88 o 
   2 -10   1        1.34       -4.31      9.40 o 
   3 -10   1      100.29      124.59     17.18 o 
   4 -10   1       42.43       53.12     14.00 o 
  -5  -9   1        6.78        1.10      9.51 o 
  -4  -9   1       75.40       75.00     15.73 o 
  -3  -9   1        3.61       -2.76      6.43 o 
  -2  -9   1        2.20       -1.84      6.33 o 
  -1  -9   1       48.48       52.13     11.35 o 
   0  -9   1        1.80       -2.34      7.71 o 
   1  -9   1        3.75       -2.99      4.40 o 
   2  -9   1       49.35       62.95      8.14 o 
   3  -9   1        0.00        4.06      8.06 o 
   4  -9   1       37.22       43.23     11.84 o 
   5  -9   1       49.51       49.69     14.21 o 
  -6  -8   1        5.56       10.32     10.32 o 
  -5  -8   1        0.03       -3.92      7.63 o 
  -4  -8   1       17.43       20.29     10.11 o 
  -3  -8   1       85.75       99.67     14.42 o 
  -2  -8   1        7.23        4.77      6.43 o 
  -1  -8   1      164.22      165.22     10.66 o 
   0  -8   1       59.24       40.22      6.84 o 
   1  -8   1      141.01      143.61      8.27 o 
   2  -8   1       90.75      119.10      9.56 o 
   3  -8   1        0.34        2.43      4.58 o 
   4  -8   1       50.52       50.03      8.07 o 
   5  -8   1        4.46       12.09      9.44 o 
   6  -8   1        1.73        3.22     10.60 o 
  -6  -7   1        0.01       -6.19      7.99 o 
  -5  -7   1        8.04        6.43      8.73 o 
  -4  -7   1       23.78       24.11      9.12 o 
  -3  -7   1      138.71      133.31      7.83 o 
  -2  -7   1       22.21       18.72      5.03 o 
  -1  -7   1      146.85      135.36      8.29 o 
   0  -7   1       16.29       19.35      4.74 o 
   1  -7   1       60.18       61.72      7.62 o 
   2  -7   1      103.81       95.02      6.95 o 
   3  -7   1      132.21      119.87      8.82 o 
   4  -7   1       49.09       66.18      8.42 o 
   5  -7   1       12.87       26.60      6.85 o 
   6  -7   1       63.77       83.70     15.20 o 
  -7  -6   1        0.79       -1.10      8.98 o 
  -6  -6   1       11.29       10.96      9.61 o 
  -5  -6   1        0.81        4.45      7.49 o 
  -4  -6   1        0.43       -4.28      4.15 o 
  -3  -6   1       72.04       81.78      7.23 o 
  -2  -6   1        4.80        2.08      3.15 o 
  -1  -6   1       19.13       16.08      4.26 o 
   0  -6   1     1176.28     1114.51     17.60 o 
   1  -6   1       89.23       81.09      6.60 o 
   2  -6   1       55.52       66.97      6.43 o 
   3  -6   1       25.00       41.37      6.17 o 
   4  -6   1       18.49       16.56      5.12 o 
   5  -6   1        0.42        6.31      5.18 o 
   6  -6   1       40.49       31.80      7.75 o 
   7  -6   1       32.18       72.49     15.41 o 
  -7  -5   1      142.91      167.39     21.45 o 
  -6  -5   1        7.80        5.55      7.74 o 
  -5  -5   1      242.58      244.05     10.97 o 
  -4  -5   1      398.97      385.96     12.24 o 
  -3  -5   1       86.74       83.15     15.13 o 
  -2  -5   1       25.59       32.34      6.68 o 
  -1  -5   1        2.45        6.03      3.25 o 
   0  -5   1        5.37        7.20      2.94 o 
   1  -5   1       46.60       59.88      5.25 o 
   2  -5   1      645.49      639.12     13.53 o 
   3  -5   1       16.40        9.30      3.65 o 
   4  -5   1      544.79      532.50     20.25 o 
   5  -5   1       25.41       37.68      9.51 o 
   6  -5   1       20.23       16.44      8.94 o 
   7  -5   1        0.03        0.32      8.41 o 
  -7  -4   1       21.59       22.23     10.11 o 
  -6  -4   1       10.89        1.94      7.88 o 
  -5  -4   1       20.77       13.89      8.13 o 
  -4  -4   1      168.78      150.73     16.38 o 
  -3  -4   1      744.07      750.73     10.50 o 
  -2  -4   1      397.00      375.03      9.16 o 
  -1  -4   1      546.66      514.32     10.09 o 
   0  -4   1       21.47       24.90      3.20 o 
   1  -4   1       30.05       24.31      7.26 o 
   2  -4   1        9.41        5.64      2.88 o 
   3  -4   1      264.24      242.50     12.12 o 
   4  -4   1        7.30       11.59      5.97 o 
   5  -4   1        0.02        5.16      5.51 o 
   6  -4   1      146.59      149.61     14.03 o 
   7  -4   1        0.06        5.05      7.88 o 
   8  -4   1       74.95       86.84     16.29 o 
  -8  -3   1        8.07        8.62      9.86 o 
  -7  -3   1        1.53        9.68      8.48 o 
  -6  -3   1      102.24      103.21     15.16 o 
  -5  -3   1       67.83       43.12      9.72 o 
  -4  -3   1       25.06       33.72     13.54 o 
  -3  -3   1      276.55      272.47      6.05 o 
  -2  -3   1      104.78      108.50      6.01 o 
  -1  -3   1      966.35      978.22     12.61 o 
   0  -3   1        0.23        0.21      1.71 o 
   1  -3   1      543.74      559.04      9.62 o 
   2  -3   1      942.85      961.98     20.54 o 
   3  -3   1      767.43      771.04     20.71 o 
   4  -3   1        6.86       13.25      5.12 o 
   5  -3   1      489.21      472.42     20.50 o 
   6  -3   1      134.91      121.13     12.26 o 
   8  -3   1        3.20        2.51      8.20 o 
  -7  -2   1       64.76       71.54     14.35 o 
  -6  -2   1      208.43      198.92     15.83 o 
  -5  -2   1      110.28      106.03     13.29 o 
  -4  -2   1       17.16       16.83      5.58 o 
  -3  -2   1      689.00      774.55     13.96 o 
  -2  -2   1     2787.05     2890.69     23.25 o 
  -1  -2   1      174.61      170.40      4.23 o 
   0  -2   1       36.33       29.68      3.61 o 
   1  -2   1        1.77        2.23      2.33 o 
   2  -2   1       45.96       52.24      4.84 o 
   3  -2   1     1706.47     1816.47     32.73 o 
   4  -2   1        9.09        0.11      3.96 o 
   5  -2   1        2.24        0.42      4.88 o 
   6  -2   1       85.84      107.13     14.53 o 
   7  -2   1       37.59       44.18     11.31 o 
   8  -2   1       27.84       40.19     12.55 o 
  -8  -1   1       58.34       69.10     10.84 o 
  -6  -1   1       36.00       27.04      9.33 o 
  -5  -1   1      890.13      966.04     30.11 o 
  -4  -1   1       50.75       73.94      9.97 o 
  -3  -1   1      522.81      542.68     17.32 o 
  -2  -1   1       75.04       68.60      5.48 o 
  -1  -1   1     2400.98     2420.20     15.47 o 
   0  -1   1        6.92        6.47      1.02 o 
   1  -1   1     1520.31     1504.41     20.61 o 
   2  -1   1        3.87        4.49      2.51 o 
   3  -1   1      215.73      214.66      7.28 o 
   4  -1   1      182.47      201.96      8.07 o 
   5  -1   1      621.56      644.44     17.78 o 
   6  -1   1      153.16      133.71      8.65 o 
   7  -1   1      325.54      310.04     20.01 o 
   8  -1   1        0.64        2.37      8.87 o 
  -8   0   1       12.75       10.14      5.96 o 
  -7   0   1        0.26       -5.43      3.62 o 
  -6   0   1      200.82      185.40      9.78 o 
  -5   0   1       10.97        9.47      6.01 o 
  -4   0   1        8.08        4.45      4.42 o 
  -3   0   1       10.49       42.66      6.26 o 
  -2   0   1     3068.58     3119.95     38.60 o 
  -1   0   1     5119.19     5284.84     51.82 o 
   1   0   1     1871.35     1815.86     15.96 o 
   2   0   1     7324.33     7942.94     79.74 o 
   3   0   1     2082.72     2303.17     38.14 o 
   5   0   1       13.67       10.61      3.97 o 
   6   0   1      255.84      230.65     11.11 o 
   7   0   1       15.34       25.45      6.89 o 
   8   0   1       29.01       29.47      7.95 o 
  -8   1   1       19.73       27.43     11.24 o 
  -7   1   1       73.00       82.06      9.14 o 
  -6   1   1        0.78       -2.63      2.98 o 
  -5   1   1      118.43      111.90      6.77 o 
  -4   1   1     2222.16     2135.20     26.36 o 
  -3   1   1     1144.42     1149.29     19.46 o 
  -2   1   1      772.23      771.30     10.57 o 
  -1   1   1     3949.72     4081.72     44.85 o 
   0   1   1        1.49       -5.06      3.38 o 
   1   1   1     5288.76     5409.82     37.64 o 
   2   1   1     5670.74     5741.17     43.52 o 
   3   1   1      474.56      482.28     11.25 o 
   4   1   1     2419.82     2560.40     47.29 o 
   5   1   1      331.05      372.18     19.33 o 
   6   1   1       11.85       15.62      8.02 o 
   7   1   1        0.80       -5.37      4.38 o 
   8   1   1        0.04        2.01      5.50 o 
  -8   2   1       69.54       81.82     15.20 o 
  -7   2   1       99.19       83.34     13.32 o 
  -6   2   1      245.14      252.33     16.22 o 
  -5   2   1      109.60      105.93      9.72 o 
  -4   2   1      233.70      206.84     11.49 o 
  -3   2   1     2744.01     2928.73     41.14 o 
  -2   2   1      254.61      343.30     10.14 o 
  -1   2   1     1732.73     1542.88     14.87 o 
   0   2   1       36.45       48.91      2.95 o 
   1   2   1     2707.48     2689.47     23.58 o 
   2   2   1      770.03      800.75     26.63 o 
   3   2   1      535.74      486.18      7.08 o 
   4   2   1       61.33       71.53      3.90 o 
   5   2   1      161.02      132.90     12.30 o 
   6   2   1      113.88      144.74     17.25 o 
   7   2   1        8.62        7.35      8.41 o 
   8   2   1        0.53        0.35      7.85 o 
  -7   3   1       74.15       75.85     13.40 o 
  -6   3   1      122.65       93.88     12.97 o 
  -5   3   1      286.09      298.98     15.76 o 
  -4   3   1        0.64       -0.35      3.75 o 
  -3   3   1       56.66       54.40      5.76 o 
  -2   3   1       61.86       63.94      4.01 o 
  -1   3   1      913.55      817.81     11.37 o 
   0   3   1        0.85        5.31      3.73 o 
   1   3   1     1278.14     1273.15     16.22 o 
   2   3   1      458.20      450.73     10.17 o 
   3   3   1      169.53      172.80      7.23 o 
   4   3   1      192.16      201.09     20.80 o 
   5   3   1      236.04      212.14     15.37 o 
   6   3   1        2.71        0.64      6.26 o 
   7   3   1      191.05      172.02     16.97 o 
   8   3   1       13.82        7.88     10.71 o 
  -6   4   1      165.91      178.49     14.14 o 
  -5   4   1       47.22       71.86     10.64 o 
  -4   4   1       24.24       21.59      6.61 o 
  -3   4   1     1024.67     1037.19     20.38 o 
  -2   4   1      676.67      653.05     12.27 o 
  -1   4   1      376.48      376.10     12.83 o 
   0   4   1      670.58      652.79     11.43 o 
   1   4   1      435.98      399.00      9.73 o 
   2   4   1       46.02       62.46      5.50 o 
   3   4   1        6.94        7.54      3.44 o 
   4   4   1        2.14       -0.06      4.17 o 
   5   4   1      191.67      165.99      9.47 o 
   6   4   1       98.46      122.08     16.65 o 
   7   4   1       30.49       18.41     10.18 o 
  -7   5   1      181.50      193.44     18.56 o 
  -6   5   1        6.90       28.77     10.43 o 
  -5   5   1      240.70      242.93     11.14 o 
  -4   5   1      155.83      145.88      8.00 o 
  -3   5   1       30.70       22.01      4.59 o 
  -2   5   1       17.65       16.28      4.95 o 
  -1   5   1      166.36      173.44      6.76 o 
   0   5   1        1.46        2.65      2.65 o 
   1   5   1      121.10      129.34      6.52 o 
   2   5   1      202.10      191.78      8.02 o 
   3   5   1       45.56       52.34      6.32 o 
   4   5   1        0.10       -0.09      3.70 o 
   5   5   1       63.34       78.12     15.66 o 
   6   5   1      210.88      182.31     17.00 o 
   7   5   1       46.44       55.21     14.24 o 
  -7   6   1        2.19       19.19     10.60 o 
  -6   6   1       19.99       26.79     10.29 o 
  -5   6   1       72.51       80.48     13.47 o 
  -4   6   1       21.30       14.99      7.32 o 
  -3   6   1       86.89      100.89      7.44 o 
  -2   6   1      162.15      178.93     12.14 o 
  -1   6   1        0.14        1.82      3.20 o 
   0   6   1       74.64       78.94      5.98 o 
   1   6   1       48.29       38.26      5.81 o 
   2   6   1      213.16      220.43      9.21 o 
   3   6   1      200.65      184.83      9.00 o 
   4   6   1        5.22        4.54      4.20 o 
   5   6   1       17.14        8.63      5.12 o 
   6   6   1       14.14       21.60     10.89 o 
   7   6   1        3.50        6.96     10.29 o 
  -6   7   1        0.08       -2.51      8.09 o 
  -5   7   1       27.57       26.44     10.78 o 
  -4   7   1      113.33      139.93     16.72 o 
  -3   7   1        8.48       11.54      4.92 o 
  -2   7   1       75.75       79.63      6.81 o 
  -1   7   1      228.52      235.31     12.42 o 
   0   7   1        0.09       -3.04      3.74 o 
   1   7   1       52.98       54.78      7.01 o 
   2   7   1       66.32       79.24     16.91 o 
   3   7   1        3.57        7.75      4.52 o 
   4   7   1       73.79       94.93      9.73 o 
   5   7   1       31.70       25.06     11.17 o 
   6   7   1       20.70       15.55     11.35 o 
  -6   8   1       14.04       15.48     10.78 o 
  -5   8   1       20.14       34.92     12.65 o 
  -4   8   1        6.65       -0.11      8.80 o 
  -3   8   1      156.27      160.61     14.24 o 
  -2   8   1       13.06        9.15      7.92 o 
  -1   8   1        9.31        8.89      4.95 o 
   0   8   1      144.52      133.29      8.58 o 
   1   8   1       28.23       25.40      6.24 o 
   2   8   1        5.61        4.72      4.61 o 
   3   8   1        4.76        7.93      5.48 o 
   4   8   1        3.76        2.62      7.71 o 
   5   8   1       20.84       27.78     12.41 o 
  -5   9   1       71.97       79.91     17.07 o 
  -4   9   1        0.71       12.26     10.46 o 
  -3   9   1       61.01       71.86     13.89 o 
  -2   9   1       17.52       -0.57      8.52 o 
  -1   9   1       51.40       46.20     11.77 o 
   0   9   1        5.42        1.86      5.28 o 
   1   9   1       40.22       40.02      7.59 o 
   2   9   1        0.84        5.83      7.56 o 
   3   9   1       10.80        5.94      9.26 o 
   4   9   1        3.30        6.72     10.64 o 
  -4  10   1        2.04       -6.22     10.07 o 
  -3  10   1        0.09        3.32      9.30 o 
  -2  10   1       12.26        8.52      9.90 o 
  -1  10   1       44.36       35.95     13.36 o 
   0  10   1       37.22       14.07     12.05 o 
   1  10   1       23.18       24.99     10.39 o 
   2  10   1        1.06        1.91      7.56 o 
   3  10   1        0.96        1.84      9.58 o 
  -2  11   1       15.58        6.26     12.30 o 
  -2 -11   2       18.28       20.92     11.81 o 
  -1 -11   2        3.74       13.93      9.47 o 
   0 -11   2        0.76        0.85      7.46 o 
   1 -11   2       26.11       26.47     10.78 o 
  -4 -10   2       17.52       16.26     11.95 o 
  -3 -10   2      118.49      150.11     19.02 o 
  -2 -10   2       33.57       20.57     10.21 o 
  -1 -10   2        0.03        3.92      7.88 o 
   0 -10   2       48.66       67.79     12.44 o 
   1 -10   2        3.94        2.47      7.74 o 
   2 -10   2       12.57        7.65     13.32 o 
   3 -10   2       23.96       13.89     10.64 o 
   4 -10   2        0.00        3.85      9.61 o 
  -5  -9   2       35.18       41.74     13.22 o 
  -4  -9   2       10.95       15.83      9.97 o 
  -3  -9   2        6.48        4.03      7.67 o 
  -2  -9   2        0.40       -1.27      6.64 o 
  -1  -9   2        7.83       11.63      7.49 o 
   0  -9   2        0.05       -1.27      5.80 o 
   1  -9   2        2.76        1.11      4.74 o 
   2  -9   2      115.34      126.86      9.44 o 
   3  -9   2        7.24        4.43      5.23 o 
   4  -9   2        1.28        3.39      8.91 o 
   5  -9   2        3.18       11.91     10.21 o 
  -6  -8   2       13.88       10.99     10.21 o 
  -5  -8   2       78.43      118.12     18.06 o 
  -4  -8   2        6.86       -1.87      7.28 o 
  -3  -8   2        0.22        1.31      6.29 o 
  -2  -8   2      127.96      127.06     12.44 o 
  -1  -8   2       88.70      101.79      9.06 o 
   0  -8   2      145.13      134.30      8.05 o 
   1  -8   2      223.01      226.96      9.81 o 
   2  -8   2        0.62       -2.36      4.27 o 
   3  -8   2       48.47       47.82     10.90 o 
   4  -8   2        0.01       -3.11      4.94 o 
   5  -8   2        1.43       12.23      8.91 o 
   6  -8   2        0.01       12.51      9.26 o 
  -6  -7   2        0.78        5.30      9.01 o 
  -5  -7   2      320.47      309.73     21.81 o 
  -4  -7   2        4.06        9.51      8.16 o 
  -3  -7   2       59.92       76.10     12.34 o 
  -2  -7   2        1.51        2.23      3.60 o 
  -1  -7   2        6.74        7.06      4.25 o 
   0  -7   2       19.41       24.47     13.10 o 
   1  -7   2        0.71       -2.81      3.31 o 
   2  -7   2       93.56       89.49      7.90 o 
   3  -7   2       30.40       36.14      6.46 o 
   4  -7   2       32.80       37.69     10.09 o 
   5  -7   2      689.59      699.93     20.02 o 
   6  -7   2       26.56       31.58      7.58 o 
  -7  -6   2        2.64       -1.80      9.19 o 
  -6  -6   2        0.52        2.65      7.46 o 
  -5  -6   2      110.97      115.51     16.40 o 
  -4  -6   2        3.54       -1.94      5.69 o 
  -3  -6   2       43.59       64.85      6.39 o 
  -2  -6   2       18.80       20.17      4.05 o 
  -1  -6   2      252.36      242.28      8.51 o 
   0  -6   2      300.24      328.41      9.35 o 
   1  -6   2        1.21       -2.00      2.59 o 
   2  -6   2      114.41      108.69      6.62 o 
   3  -6   2      903.35      918.29     36.78 o 
   4  -6   2        9.79       10.18      5.19 o 
   5  -6   2       37.41       40.36     10.18 o 
   6  -6   2       23.27       19.30      9.26 o 
   7  -6   2       65.28       66.48     14.10 o 
  -7  -5   2        7.93        3.22      9.51 o 
  -6  -5   2      105.04      104.69     16.19 o 
  -5  -5   2       69.41       82.60     14.39 o 
  -4  -5   2      255.75      239.68     25.04 o 
  -3  -5   2        2.01        1.83      2.17 o 
  -2  -5   2      599.68      590.53     12.85 o 
  -1  -5   2      171.57      175.58      6.72 o 
   0  -5   2        1.85        2.78      2.56 o 
   1  -5   2      696.31      779.39     13.76 o 
   2  -5   2       67.97       77.90      6.42 o 
   3  -5   2      179.17      169.90     11.42 o 
   4  -5   2      236.65      225.50     14.21 o 
   5  -5   2      239.84      225.68     15.34 o 
   6  -5   2        0.16       -1.98      6.86 o 
   7  -5   2        5.11       10.60      9.61 o 
  -7  -4   2       25.83       15.80     10.39 o 
  -6  -4   2      122.59      106.56     16.15 o 
  -5  -4   2       27.71       12.90      7.14 o 
  -4  -4   2       27.08       36.07      4.72 o 
  -3  -4   2      649.47      651.19      9.96 o 
  -2  -4   2      551.43      550.23      8.32 o 
  -1  -4   2       65.12       59.86      3.91 o 
   0  -4   2     1391.01     1430.70     16.47 o 
   1  -4   2        2.99        3.09      2.27 o 
   2  -4   2      394.43      404.80     14.60 o 
   3  -4   2      393.35      398.65     15.83 o 
   4  -4   2        9.16        1.91      4.74 o 
   5  -4   2       79.02       60.26     10.50 o 
   6  -4   2        0.02        2.76      6.64 o 
   7  -4   2       31.41       31.92     11.17 o 
   8  -4   2        5.10       -4.45      9.54 o 
  -8  -3   2        4.38        3.22      8.87 o 
  -7  -3   2      230.55      228.57     18.80 o 
  -6  -3   2      486.14      491.96     24.67 o 
  -5  -3   2       16.81        7.25      6.19 o 
  -4  -3   2      102.77       92.61      5.44 o 
  -3  -3   2      859.77      860.31     12.79 o 
  -2  -3   2      278.15      287.80      6.67 o 
  -1  -3   2        7.13        5.48      1.47 o 
   0  -3   2        5.73        5.47      1.77 o 
   1  -3   2       82.59      112.33      6.82 o 
   2  -3   2      125.27      126.00      7.85 o 
   3  -3   2       51.30       64.82      6.82 o 
   4  -3   2      709.32      719.62     23.26 o 
   5  -3   2      486.94      508.40     21.70 o 
   6  -3   2       41.27       43.01     10.67 o 
   7  -3   2      233.73      230.02     17.92 o 
   8  -3   2        5.90       -4.63      8.62 o 
  -8  -2   2        0.08        9.76      9.54 o 
  -7  -2   2        9.88        9.15      9.22 o 
  -6  -2   2      238.92      238.54     17.04 o 
  -5  -2   2      112.15      119.64      6.86 o 
  -4  -2   2        0.05       -2.26      2.33 o 
  -3  -2   2      861.31      875.63     14.26 o 
  -2  -2   2      175.75      205.11      5.84 o 
  -1  -2   2     3012.84     3038.62     25.83 o 
   0  -2   2     1349.11     1383.22     10.75 o 
   1  -2   2     2855.92     2797.57     34.99 o 
   2  -2   2      141.26      139.96      7.74 o 
   3  -2   2     1478.02     1635.19     31.85 o 
   4  -2   2        0.60       -3.50      3.57 o 
   5  -2   2       61.20       77.40     11.56 o 
   6  -2   2      419.80      376.84     20.43 o 
   7  -2   2       43.50       72.28     13.18 o 
   8  -2   2        6.36        7.63      9.47 o 
  -8  -1   2        6.36        6.66      6.93 o 
  -7  -1   2      225.18      261.34     19.09 o 
  -6  -1   2       20.57       19.33      7.99 o 
  -5  -1   2      753.91      774.86     26.61 o 
  -4  -1   2      469.56      478.11     18.49 o 
  -3  -1   2      492.15      517.16     16.47 o 
  -2  -1   2     1880.66     2048.75     30.01 o 
  -1  -1   2      160.73      159.35      4.15 o 
   0  -1   2        1.93        1.08      0.96 o 
   1  -1   2      191.76      182.41      6.79 o 
   2  -1   2     1835.58     1898.22     29.87 o 
   3  -1   2      854.74      761.83     14.13 o 
   4  -1   2       90.23       75.26      5.76 o 
   5  -1   2      204.61      191.48      9.15 o 
   6  -1   2       94.85       66.80     11.98 o 
   7  -1   2        1.06        2.65      7.25 o 
   8  -1   2       27.92       25.91     11.45 o 
  -8   0   2       24.90       14.60      6.28 o 
  -7   0   2       13.48       15.87      5.37 o 
  -6   0   2       89.13       79.88     10.78 o 
  -5   0   2        0.22        1.06      4.35 o 
  -4   0   2       68.37       70.97      9.30 o 
  -3   0   2     2135.45     2415.28     37.54 o 
  -2   0   2     1653.06     1844.11     26.76 o 
  -1   0   2     1356.64     1343.96     15.07 o 
   0   0   2     4602.31     4870.41     27.54 o 
   1   0   2     1868.23     1675.07     14.62 o 
   2   0   2     2269.40     2391.25     23.56 o 
   3   0   2     2283.29     2287.71     26.31 o 
   4   0   2       87.42       96.99      6.07 o 
   5   0   2       86.51       90.75      7.44 o 
   6   0   2      348.87      323.65     18.31 o 
   7   0   2      165.55      160.57     10.99 o 
   8   0   2       35.40       34.48      8.10 o 
  -8   1   2        4.39        2.76      7.56 o 
  -7   1   2        4.46        5.88      4.46 o 
  -6   1   2        2.99       -1.53      3.25 o 
  -5   1   2      293.92      271.97     12.72 o 
  -4   1   2     2343.89     2335.13     27.15 o 
  -3   1   2      235.58      261.89      7.19 o 
  -2   1   2     7037.50     6987.86     46.44 o 
  -1   1   2     1888.45     2055.00     17.37 o 
   0   1   2        6.27        7.95      2.86 o 
   1   1   2      610.38      602.36      9.10 o 
   2   1   2       51.91       58.43      6.31 o 
   3   1   2      296.32      307.81      9.33 o 
   4   1   2      588.85      548.48     21.03 o 
   5   1   2       11.50        7.32      5.62 o 
   6   1   2       69.16       93.37     10.16 o 
   7   1   2      106.39      135.18     12.89 o 
   8   1   2        1.05        1.09      9.26 o 
  -7   2   2       32.40       34.14     10.36 o 
  -6   2   2      209.04      190.76     13.61 o 
  -5   2   2      166.36      140.28     10.89 o 
  -4   2   2      245.87      270.07     12.72 o 
  -3   2   2      383.40      368.04     12.26 o 
  -2   2   2     2949.20     3081.20     44.32 o 
  -1   2   2       65.62       68.43      3.89 o 
   0   2   2    29055.05    31158.65    422.81 o 
   1   2   2     1871.18     1917.51     30.54 o 
   2   2   2      118.29      106.45     11.20 o 
   3   2   2        4.78        1.13      2.57 o 
   4   2   2       52.55       42.11      5.72 o 
   5   2   2       19.37       25.34      8.41 o 
   6   2   2      338.69      294.35     19.62 o 
   8   2   2        0.22       -2.97      7.43 o 
  -6   3   2       23.62       39.97      8.98 o 
  -5   3   2       93.50       95.40      9.37 o 
  -4   3   2        7.21       10.18      4.52 o 
  -3   3   2      348.00      361.14      9.57 o 
  -2   3   2       13.59       11.42      2.49 o 
  -1   3   2      160.96      168.05      5.10 o 
   0   3   2       17.64       27.21      5.50 o 
   1   3   2       16.18       15.60      3.64 o 
   2   3   2        2.04        1.64      2.45 o 
   3   3   2       15.26        8.94      3.51 o 
   4   3   2      164.74      143.11      7.81 o 
   5   3   2      697.77      668.79     18.01 o 
   6   3   2        6.12       -2.65      7.14 o 
   7   3   2       38.17       34.81     11.77 o 
   8   3   2        2.64       -6.11     14.92 o 
  -8   4   2       44.48       88.33     17.74 o 
  -7   4   2       15.96       44.43     12.19 o 
  -6   4   2        6.14       11.98      8.06 o 
  -5   4   2       22.79       34.80      6.10 o 
  -4   4   2        6.73        1.95      6.80 o 
  -3   4   2       82.54       90.91      5.94 o 
  -2   4   2      117.90      113.84      8.34 o 
  -1   4   2      161.85      157.99     10.57 o 
   0   4   2      369.56      376.12      8.95 o 
   1   4   2      268.16      243.44      7.97 o 
   2   4   2       48.44       42.57      4.88 o 
   3   4   2      442.23      441.43     22.13 o 
   4   4   2      152.98      114.35      7.45 o 
   5   4   2       29.66       36.22      6.63 o 
   6   4   2      193.41      163.89     15.91 o 
   7   4   2        9.81       22.20     11.13 o 
  -7   5   2      159.69      207.61     19.19 o 
  -6   5   2      241.05      249.25     18.52 o 
  -5   5   2      273.61      265.26     17.42 o 
  -4   5   2       40.26       36.14      8.06 o 
  -3   5   2       66.00       69.87      5.93 o 
  -2   5   2      679.24      621.17     12.75 o 
  -1   5   2       57.27       64.23      5.34 o 
   0   5   2        0.04       -1.79      2.41 o 
   1   5   2        2.42        1.26      3.01 o 
   2   5   2       61.34       54.04      6.19 o 
   3   5   2       92.38      104.37      7.68 o 
   4   5   2        0.20       -3.16      3.17 o 
   5   5   2       36.70       38.99      6.97 o 
   6   5   2        0.05        1.81      5.46 o 
   7   5   2       15.76       17.35     11.20 o 
  -7   6   2        1.24       18.03     10.92 o 
  -6   6   2      126.09      148.09     19.12 o 
  -5   6   2        0.28        4.31      8.09 o 
  -4   6   2        2.74       -3.68      7.00 o 
  -3   6   2       64.83       87.06     11.27 o 
  -2   6   2        4.54        5.01      3.87 o 
  -1   6   2       24.80       20.24      4.38 o 
   0   6   2        3.45        4.53      3.64 o 
   1   6   2        4.07        5.88      6.75 o 
   2   6   2      363.05      348.81     11.77 o 
   3   6   2      313.18      299.42     11.52 o 
   4   6   2        7.57        5.12      4.56 o 
   5   6   2       18.52       13.32      5.78 o 
   6   6   2        0.52        2.13      5.58 o 
  -6   7   2       42.77       28.45     11.03 o 
  -5   7   2        4.45        9.08      9.05 o 
  -4   7   2      156.15      155.38     14.60 o 
  -3   7   2        2.55       -7.78      6.54 o 
  -2   7   2      175.26      193.69      8.88 o 
  -1   7   2       32.22       43.68      6.36 o 
   0   7   2        0.38        0.21      3.54 o 
   1   7   2        1.37        3.75      4.42 o 
   2   7   2        1.55        6.27      4.71 o 
   3   7   2       23.74       24.32      5.90 o 
   4   7   2       95.08      118.08     10.62 o 
   5   7   2       29.88       50.30     13.89 o 
   6   7   2       29.61       41.92     14.35 o 
  -6   8   2        3.81       11.63     11.81 o 
  -5   8   2        8.93        7.99     10.78 o 
  -4   8   2       23.66        9.72      9.93 o 
  -3   8   2        0.01       -2.01      7.95 o 
  -2   8   2       24.92       19.76      8.55 o 
  -1   8   2       22.80       27.11     10.00 o 
   0   8   2      110.82      118.04      8.89 o 
   1   8   2        1.10        0.77      4.81 o 
   2   8   2        1.77       -5.21      4.51 o 
   3   8   2        7.36        4.52      5.20 o 
   4   8   2        1.78       -4.42      8.09 o 
   5   8   2        3.52        0.42      8.45 o 
  -5   9   2        2.72       12.48     11.73 o 
  -4   9   2       41.49       20.57     12.26 o 
  -3   9   2       24.65       22.02     10.53 o 
  -2   9   2       12.07        2.62      8.87 o 
  -1   9   2        0.00      -11.98      7.99 o 
   0   9   2        2.12      -10.76      7.17 o 
   1   9   2       25.52       28.93      7.04 o 
   2   9   2       15.37       17.37      9.54 o 
   3   9   2        7.25       -2.69      7.63 o 
   4   9   2        6.19       14.63     11.27 o 
  -3  10   2        4.64      -13.73      9.15 o 
  -2  10   2        1.56       -5.48     10.14 o 
  -1  10   2       15.84       -2.69     10.57 o 
   0  10   2       33.36       17.74     11.95 o 
   2  10   2        7.35        7.32      9.15 o 
   3  10   2       22.49       24.81     11.59 o 
  -1  11   2        0.22       -8.48     11.73 o 
  -2 -11   3        6.05       15.69     10.07 o 
  -1 -11   3        0.44        0.35      8.55 o 
   0 -11   3        7.27       13.96      9.54 o 
   1 -11   3       17.09       27.25      9.65 o 
   2 -11   3       75.10       63.02     12.79 o 
  -4 -10   3        6.64       13.29      9.51 o 
  -3 -10   3       65.56       92.21     16.08 o 
  -2 -10   3       15.85       22.06     10.07 o 
  -1 -10   3        2.18        5.48      7.92 o 
   0 -10   3       50.65       92.04     14.31 o 
   1 -10   3       13.56       11.03      8.45 o 
   2 -10   3       81.20      112.61     15.52 o 
   3 -10   3       13.65       13.83      6.97 o 
   4 -10   3       15.90       11.77      9.97 o 
  -5  -9   3       49.99       57.89     14.21 o 
  -4  -9   3        4.60       -2.16      8.06 o 
  -3  -9   3        6.01        1.17      7.49 o 
  -2  -9   3       14.64       12.90      8.20 o 
  -1  -9   3        3.47        8.84      6.96 o 
   0  -9   3        0.12       -3.78      5.16 o 
   1  -9   3        1.96       -4.57      4.37 o 
   2  -9   3      100.63      115.59     10.30 o 
   3  -9   3        0.93       -3.97      5.16 o 
   4  -9   3       23.19       26.31      7.25 o 
   5  -9   3        0.40        9.72      9.37 o 
  -6  -8   3        2.21        3.25     10.21 o 
  -5  -8   3       61.57       59.80     13.61 o 
  -4  -8   3        9.08        6.50      8.45 o 
  -3  -8   3       66.25       83.66     13.93 o 
  -2  -8   3       52.54       65.25     11.95 o 
  -1  -8   3        8.71        9.22      6.75 o 
   0  -8   3      269.88      262.94     10.23 o 
   1  -8   3       28.16       27.14     10.36 o 
   2  -8   3        1.33       -2.48      4.61 o 
   3  -8   3      133.57      122.89      8.41 o 
   4  -8   3       86.64      116.35     10.86 o 
   5  -8   3       25.67       26.21      7.29 o 
   6  -8   3       12.36       35.80     11.56 o 
  -6  -7   3       48.20       55.92     14.00 o 
  -5  -7   3      251.77      233.38     18.73 o 
  -4  -7   3      140.60      139.15     17.04 o 
  -3  -7   3        1.01       -3.29      6.15 o 
  -2  -7   3        1.12       -1.13      5.94 o 
  -1  -7   3       96.63       97.47      6.62 o 
   0  -7   3       10.40       12.50      4.23 o 
   1  -7   3        7.01        7.37      4.01 o 
   2  -7   3       63.21       71.57     10.99 o 
   3  -7   3      101.74      124.63      9.94 o 
   4  -7   3      212.11      209.71     10.86 o 
   5  -7   3      315.36      315.56     13.83 o 
   6  -7   3        3.91       16.39      7.01 o 
  -7  -6   3       26.14       15.16     12.23 o 
  -6  -6   3       26.21       19.86     10.71 o 
  -5  -6   3       65.11       70.23     13.54 o 
  -4  -6   3       23.19       20.71      8.48 o 
  -3  -6   3      826.39      797.09     27.78 o 
  -2  -6   3       82.01       73.05      5.27 o 
  -1  -6   3      220.69      214.12      7.74 o 
   0  -6   3       39.19       29.96      4.43 o 
   1  -6   3       38.09       44.35      5.15 o 
   2  -6   3      306.48      317.87     10.42 o 
   3  -6   3       77.44       88.43      8.31 o 
   4  -6   3       28.99       30.01      8.87 o 
   5  -6   3      121.29      120.35     15.09 o 
   6  -6   3        7.08       13.78      9.40 o 
   7  -6   3       58.82      107.38     16.79 o 
  -7  -5   3        0.06        2.09      9.12 o 
  -6  -5   3        9.66       -3.07      7.10 o 
  -5  -5   3        7.57        0.88      6.36 o 
  -4  -5   3       40.60       23.33      8.16 o 
  -3  -5   3      185.64      180.09      5.65 o 
  -2  -5   3      606.88      590.36      9.29 o 
  -1  -5   3      283.30      314.15      8.10 o 
   0  -5   3       33.93       40.86      6.34 o 
   1  -5   3        2.97       -2.43      2.11 o 
   2  -5   3      231.20      230.57      8.54 o 
   3  -5   3      305.94      309.73     15.16 o 
   4  -5   3      195.78      170.68     12.72 o 
   5  -5   3      154.22      135.37     12.76 o 
   6  -5   3       93.06       93.27     14.77 o 
   7  -5   3       47.11       54.61     14.03 o 
  -8  -4   3        2.63        0.67     10.04 o 
  -7  -4   3        0.16       -3.50      7.46 o 
  -6  -4   3       96.81       89.74     14.77 o 
  -5  -4   3       78.38       63.59     11.95 o 
  -4  -4   3       29.49       16.13      4.00 o 
  -3  -4   3      115.61      118.15      4.49 o 
  -2  -4   3       68.31       61.95      3.14 o 
  -1  -4   3        0.69       -1.42      1.53 o 
   0  -4   3     4223.16     4432.71     60.35 o 
   1  -4   3       82.31       70.91      4.24 o 
   2  -4   3      328.53      327.33     13.61 o 
   3  -4   3      324.94      340.55     15.23 o 
   4  -4   3       20.25       34.14      8.48 o 
   5  -4   3      235.85      219.99     15.48 o 
   6  -4   3       94.10       92.60     14.39 o 
   7  -4   3        4.87        1.06      9.05 o 
  -8  -3   3        0.14       -2.90      8.34 o 
  -7  -3   3      535.67      474.75     26.26 o 
  -6  -3   3      320.83      309.97     19.79 o 
  -5  -3   3       63.82       74.07      7.11 o 
  -4  -3   3     1081.63     1070.04     20.22 o 
  -3  -3   3        0.39        0.93      2.21 o 
  -2  -3   3        6.25        3.38      1.47 o 
  -1  -3   3        0.17        1.25      1.13 o 
   0  -3   3       12.04       15.22      1.88 o 
   1  -3   3        2.50        0.85      2.51 o 
   2  -3   3      979.22      883.69     21.38 o 
   3  -3   3        0.43        0.28      3.36 o 
   4  -3   3      854.72      849.93     25.98 o 
   5  -3   3       39.30       53.69     10.21 o 
   6  -3   3      208.54      187.19     15.59 o 
   7  -3   3        6.76        7.46      8.94 o 
   8  -3   3       31.92       66.34     15.20 o 
  -8  -2   3       16.87       15.30      9.86 o 
  -7  -2   3        8.08       10.96      8.73 o 
  -6  -2   3        0.01       -6.86      5.05 o 
  -5  -2   3      101.77       95.23      7.18 o 
  -4  -2   3       28.97       23.35      4.13 o 
  -3  -2   3     1370.80     1439.00     19.54 o 
  -2  -2   3      717.53      699.65     11.67 o 
  -1  -2   3      158.75      164.34      5.08 o 
   0  -2   3        3.95        1.43      2.62 o 
   1  -2   3     1855.65     1830.71     27.71 o 
   2  -2   3       11.88       10.67      3.85 o 
   3  -2   3      741.30      831.70     22.59 o 
   4  -2   3        5.45        7.53      4.67 o 
   5  -2   3      121.89      104.02     10.67 o 
   6  -2   3      300.22      282.62     18.31 o 
   7  -2   3        6.55       11.38      8.31 o 
   8  -2   3      121.24      180.29     22.09 o 
  -8  -1   3       13.01       19.96      7.87 o 
  -7  -1   3      142.42       91.22     14.99 o 
  -6  -1   3      112.86      132.22     15.73 o 
  -5  -1   3       29.15       17.11      6.54 o 
  -4  -1   3       39.16       44.82      8.20 o 
  -3  -1   3      497.14      475.28     15.62 o 
  -2  -1   3        3.84        5.40      2.14 o 
  -1  -1   3     1861.81     1936.83     16.31 o 
   0  -1   3        2.50        0.08      1.54 o 
   1  -1   3     3417.09     3401.36     21.94 o 
   2  -1   3     1487.59     1558.95     27.36 o 
   3  -1   3      934.58      953.46     24.00 o 
   4  -1   3       17.09       26.79      6.50 o 
   5  -1   3      404.37      384.23     18.94 o 
   6  -1   3      383.81      403.39     21.56 o 
   7  -1   3      265.88      247.31     18.87 o 
   8  -1   3        2.06       -5.62      8.48 o 
  -8   0   3       53.12       55.49      9.05 o 
  -7   0   3       41.75       47.64     11.05 o 
  -6   0   3      169.89      159.16     13.57 o 
  -5   0   3        0.00       -1.98      4.42 o 
  -4   0   3      247.72      241.86     12.69 o 
  -3   0   3     2924.43     3285.39     44.89 o 
  -2   0   3     2629.64     2965.67     35.91 o 
  -1   0   3      588.19      518.58      6.62 o 
   0   0   3     3967.82     3898.05     22.84 o 
   1   0   3      342.49      331.58      4.25 o 
   2   0   3       33.66       32.72      3.64 o 
   3   0   3      214.28      209.30      6.34 o 
   4   0   3      166.06      171.00      8.02 o 
   5   0   3       33.88       28.02      9.63 o 
   6   0   3        1.07       -2.02      5.71 o 
   7   0   3      106.22      113.00     18.47 o 
   8   0   3       61.05       89.00     16.89 o 
  -7   1   3        0.11       -5.82      3.88 o 
  -6   1   3       89.14       98.87      8.59 o 
  -5   1   3      999.23      975.46     22.73 o 
  -4   1   3       92.11       72.21      4.84 o 
  -2   1   3     3052.50     2874.93     23.72 o 
  -1   1   3      105.85       83.34      5.16 o 
   0   1   3       18.85       11.15      6.36 o 
   1   1   3      247.87      247.30      4.11 o 
   2   1   3     1179.55     1199.98     19.97 o 
   3   1   3      153.59      138.87      6.59 o 
   4   1   3       89.89       59.54      6.60 o 
   6   1   3       28.51       21.42      6.22 o 
   7   1   3      304.23      300.73     34.76 o 
   8   1   3       19.52       21.52      8.15 o 
  -6   2   3       25.52       28.95      8.27 o 
  -5   2   3       15.02        6.96      5.12 o 
  -4   2   3        8.55        7.56      4.31 o 
  -3   2   3        3.28        3.82      2.28 o 
  -2   2   3     1661.57     1627.58     17.07 o 
  -1   2   3     1120.59     1140.24     11.73 o 
   0   2   3    33377.88    34767.64    527.96 o 
   1   2   3        7.71        6.09      3.89 o 
   2   2   3     2245.60     2255.44     32.76 o 
   3   2   3       38.99       40.34      4.95 o 
   4   2   3      416.67      445.29     13.61 o 
   5   2   3        0.38       -4.26      3.71 o 
   6   2   3       25.59       19.26      9.01 o 
   7   2   3        6.31        2.75      6.25 o 
   8   2   3        1.98        0.43      6.92 o 
  -8   3   3        1.35       47.93     14.03 o 
  -6   3   3        3.66       11.38      7.25 o 
  -5   3   3       54.13       63.73      7.60 o 
  -4   3   3      807.67      757.78     15.63 o 
  -3   3   3       62.67       63.77      4.73 o 
  -2   3   3      563.43      524.54      9.35 o 
  -1   3   3       47.66       57.59      3.28 o 
   0   3   3        1.11        2.62      2.05 o 
   1   3   3      241.69      267.81     11.96 o 
   2   3   3     2265.14     2244.85     26.44 o 
   3   3   3       18.40       10.55      3.70 o 
   4   3   3      360.15      324.77     11.69 o 
   5   3   3      417.86      378.10     25.22 o 
   6   3   3       21.46       23.19      9.26 o 
   7   3   3        4.37       -8.59      7.32 o 
  -7   4   3       73.50      100.45     16.68 o 
  -6   4   3       65.63      108.79     15.73 o 
  -5   4   3       69.53       71.64     12.41 o 
  -4   4   3       76.22       65.69      5.85 o 
  -3   4   3      225.93      202.19      7.36 o 
  -2   4   3       38.87       35.92      4.14 o 
  -1   4   3      235.21      212.53      6.40 o 
   0   4   3      840.95      833.80     13.77 o 
   1   4   3      553.05      509.46     18.08 o 
   2   4   3      323.98      313.20     10.01 o 
   3   4   3      575.58      557.76     14.37 o 
   4   4   3        0.60       -0.79      3.51 o 
   5   4   3       18.19       12.55      4.90 o 
   6   4   3        7.43       12.12      5.63 o 
   7   4   3        1.12        2.44     10.11 o 
  -7   5   3        5.17       25.02     11.56 o 
  -6   5   3      213.94      193.26     16.58 o 
  -5   5   3       42.87       40.54     10.50 o 
  -4   5   3       19.14       20.22      7.88 o 
  -3   5   3      214.51      219.12     10.59 o 
  -2   5   3      124.17      125.16      8.92 o 
  -1   5   3      299.10      264.72      8.10 o 
   0   5   3        0.55       -3.02      2.61 o 
   1   5   3      211.60      209.30      8.34 o 
   2   5   3      168.33      142.49      7.48 o 
   3   5   3       70.87       77.29      7.81 o 
   4   5   3        0.51        2.21      4.17 o 
   5   5   3        7.46        8.25      5.23 o 
   6   5   3        1.61        2.67      5.84 o 
   7   5   3      101.34      145.87     21.84 o 
  -7   6   3        9.92       12.83     10.53 o 
  -6   6   3      132.07      167.92     20.71 o 
  -5   6   3       69.16       74.82     13.25 o 
  -4   6   3        5.07       -2.90      8.06 o 
  -3   6   3      201.45      199.20     14.53 o 
  -2   6   3      112.58      107.51     16.70 o 
  -1   6   3      114.51      110.26     10.87 o 
   0   6   3       29.32       27.41      5.26 o 
   1   6   3       25.94       25.53      5.14 o 
   2   6   3      102.91      109.14      9.26 o 
   3   6   3      103.23      116.48     10.07 o 
   4   6   3       23.90       35.51      6.70 o 
   5   6   3       46.95       43.62      9.49 o 
   6   6   3       37.27       29.57      7.89 o 
  -6   7   3       54.06       84.83     15.87 o 
  -5   7   3        9.54        3.29      8.66 o 
  -4   7   3      125.60      143.99     13.86 o 
  -3   7   3        0.56       -2.62      6.54 o 
  -2   7   3       44.23       61.78     11.31 o 
  -1   7   3       48.50       47.43     10.67 o 
   0   7   3        0.92        2.29      3.89 o 
   1   7   3       13.36       15.60      5.26 o 
   2   7   3        0.05       -5.49      3.66 o 
   3   7   3       13.97       14.16      5.37 o 
   4   7   3       55.49       77.85      9.35 o 
   5   7   3        3.61        4.45      5.85 o 
   6   7   3       81.10       99.28     18.38 o 
  -5   8   3       66.56       96.81     17.57 o 
  -4   8   3        1.03       -7.85      8.80 o 
  -3   8   3       38.84       44.11     12.51 o 
  -2   8   3       14.03       16.40      9.37 o 
  -1   8   3        0.04       -8.48      7.88 o 
   0   8   3       99.57      117.63     16.22 o 
   1   8   3        4.18        1.51      4.80 o 
   2   8   3        2.88        4.88      4.98 o 
   3   8   3        0.04       -2.02      5.11 o 
   4   8   3       21.20       32.08      7.60 o 
   5   8   3       11.38       18.20     10.60 o 
  -4   9   3       26.05       26.19     11.20 o 
  -3   9   3        7.97        6.43     10.14 o 
  -2   9   3        0.63       -0.18      9.97 o 
  -1   9   3       30.56       11.91     10.43 o 
   0   9   3        0.95      -12.19      8.13 o 
   1   9   3        0.15        5.20      9.37 o 
   2   9   3       26.42       23.92      7.17 o 
   3   9   3        0.68       -8.45      8.52 o 
   4   9   3        3.35       -8.73      8.62 o 
  -3  10   3       24.77        3.15     10.50 o 
  -2  10   3        8.42       -5.97     10.39 o 
  -1  10   3        0.80       -9.65     11.13 o 
   0  10   3       33.79       10.43     11.45 o 
   1  10   3       11.05       15.20     10.92 o 
  -2 -11   4        4.11       -2.69      8.24 o 
  -1 -11   4        3.80        7.56      8.34 o 
   0 -11   4        7.08       10.00      9.05 o 
   1 -11   4        7.28        7.32      9.22 o 
   2 -11   4       64.99       76.70     14.77 o 
  -4 -10   4       25.77       35.52     12.30 o 
  -3 -10   4        0.60        4.88      8.84 o 
  -2 -10   4       33.29       49.87     12.16 o 
  -1 -10   4       70.54      128.12     17.07 o 
   0 -10   4       35.13       46.69     10.96 o 
   1 -10   4        1.29       -2.69      7.00 o 
   2 -10   4       61.26       70.62     13.93 o 
   3 -10   4       66.10       70.34     13.93 o 
   4 -10   4        6.68       10.12      6.81 o 
  -5  -9   4        1.54      -12.14      8.09 o 
  -4  -9   4        1.70        3.71      7.67 o 
  -3  -9   4       12.74        1.87      7.10 o 
  -2  -9   4       47.94       46.51     11.24 o 
  -1  -9   4       67.76       93.38     13.50 o 
   0  -9   4        0.43       -4.24      6.04 o 
   1  -9   4       98.41      120.10     15.41 o 
   2  -9   4       20.01       31.05      9.70 o 
   3  -9   4       12.29       11.29      6.08 o 
   4  -9   4       47.83       50.98      8.66 o 
   5  -9   4        0.03       -2.99      6.72 o 
  -6  -8   4        6.63       12.72     10.60 o 
  -5  -8   4       37.08       35.06     11.95 o 
  -4  -8   4       49.35       36.83     11.56 o 
  -3  -8   4      187.88      183.09     15.48 o 
  -2  -8   4       77.79       98.08     13.78 o 
  -1  -8   4       55.83       38.35      9.40 o 
   0  -8   4      250.42      231.90     14.77 o 
   1  -8   4       12.79        7.62      4.59 o 
   2  -8   4       21.86       27.01      6.18 o 
   3  -8   4      301.92      303.26     12.43 o 
   4  -8   4       20.34       33.98      7.17 o 
   5  -8   4       25.46       30.07      7.79 o 
   6  -8   4       14.71       16.05      9.83 o 
  -6  -7   4       29.35       24.85     11.49 o 
  -5  -7   4       44.55       45.88     11.59 o 
  -4  -7   4      203.18      186.41     15.98 o 
  -3  -7   4       21.62       16.44      7.74 o 
  -2  -7   4       14.83        4.70      6.26 o 
  -1  -7   4      119.75      103.10     10.18 o 
   0  -7   4        3.24        8.44      4.00 o 
   1  -7   4        4.59        0.52      3.41 o 
   2  -7   4      198.65      184.37      8.83 o 
   3  -7   4        5.98        7.27     10.11 o 
   4  -7   4      104.69      129.94     15.11 o 
   5  -7   4       21.69       41.09     15.69 o 
   6  -7   4        7.66        0.14      8.24 o 
  -7  -6   4       21.61       11.95     10.96 o 
  -6  -6   4       15.83       -1.13      7.81 o 
  -5  -6   4        7.09       19.62      9.26 o 
  -4  -6   4       13.51       14.88      7.95 o 
  -3  -6   4       95.89      107.85     14.42 o 
  -2  -6   4      429.80      437.78     19.09 o 
  -1  -6   4      605.25      549.41     11.47 o 
   0  -6   4      192.14      196.86      7.17 o 
   1  -6   4      736.31      720.21     14.35 o 
   2  -6   4        2.31       -3.12      2.93 o 
   3  -6   4       21.84       15.83      7.35 o 
   4  -6   4        0.38        2.69      6.57 o 
   5  -6   4        7.47        1.80      6.89 o 
   6  -6   4       25.32       37.75     12.76 o 
   7  -6   4        4.18        2.33      8.84 o 
  -7  -5   4        7.38       15.52     10.29 o 
  -6  -5   4        1.82       -5.23      7.07 o 
  -5  -5   4      221.31      229.03     16.89 o 
  -4  -5   4        3.77        7.86      5.12 o 
  -3  -5   4      303.10      309.79      7.20 o 
  -2  -5   4       41.63       41.66      2.98 o 
  -1  -5   4      372.97      359.48     10.66 o 
   0  -5   4       47.23       50.55      6.91 o 
   1  -5   4      257.95      271.54      8.13 o 
   2  -5   4      727.45      723.08     22.44 o 
   3  -5   4       92.04       93.59      9.58 o 
   4  -5   4       66.65       74.44     11.84 o 
   5  -5   4      454.56      468.85     22.83 o 
   6  -5   4      102.92      104.94     16.12 o 
   7  -5   4       22.79       20.39     11.10 o 
  -7  -4   4       20.63       20.46     11.38 o 
  -6  -4   4        9.41        6.64      7.88 o 
  -5  -4   4        5.27       -3.82      5.55 o 
  -4  -4   4        1.36       -0.17      2.85 o 
  -3  -4   4      168.54      178.33      7.38 o 
  -2  -4   4        4.48        8.43      2.21 o 
  -1  -4   4      239.56      208.29      4.39 o 
   0  -4   4     2281.03     2580.27     23.47 o 
   1  -4   4       46.14       58.67      7.71 o 
   2  -4   4      452.07      421.17     15.87 o 
   3  -4   4      373.70      341.39     15.66 o 
   4  -4   4      108.78       99.42     10.11 o 
   5  -4   4        1.40        6.72      6.33 o 
   6  -4   4       33.11       19.65      8.80 o 
   7  -4   4       52.86       60.47     13.54 o 
  -8  -3   4        0.19       -1.48      9.61 o 
  -7  -3   4      164.70      167.78     16.54 o 
  -6  -3   4        0.05        9.97      8.52 o 
  -5  -3   4      693.02      734.91     17.10 o 
  -4  -3   4      628.18      636.31     14.60 o 
  -3  -3   4      140.59      158.73      6.74 o 
  -2  -3   4      353.49      343.18      8.87 o 
  -1  -3   4      106.26      123.24      5.14 o 
   0  -3   4        0.79        2.14      2.37 o 
   1  -3   4       86.70      106.92      7.25 o 
   2  -3   4      866.75      818.97     21.35 o 
   3  -3   4      120.50      108.83      8.91 o 
   4  -3   4      497.23      508.50     20.50 o 
   5  -3   4        4.24        5.90      5.62 o 
   6  -3   4       26.04       40.96     11.10 o 
   7  -3   4        4.17        3.89      8.06 o 
   8  -3   4       14.92       10.25     10.43 o 
  -8  -2   4      101.73      115.01     18.70 o 
  -7  -2   4       30.23       33.29     10.82 o 
  -6  -2   4      164.89      176.02     14.67 o 
  -5  -2   4       27.68       35.54      5.71 o 
  -4  -2   4       31.44       27.34      8.04 o 
  -3  -2   4     1083.13     1163.49     18.01 o 
  -2  -2   4      719.36      684.16     12.06 o 
  -1  -2   4     1468.68     1515.19     17.13 o 
   0  -2   4     1148.94     1169.33     14.28 o 
   1  -2   4      183.46      179.98      8.45 o 
   2  -2   4       33.38       38.91      6.04 o 
   3  -2   4      391.81      349.45     14.92 o 
   4  -2   4       12.78       13.71      6.01 o 
   5  -2   4       12.14        6.57      5.80 o 
   6  -2   4       60.01       56.94     12.05 o 
   7  -2   4        5.79        1.84      7.53 o 
   8  -2   4       68.79       94.09     17.11 o 
  -8  -1   4       21.95       26.69     11.63 o 
  -7  -1   4       69.16      121.94     16.89 o 
  -6  -1   4      131.02       89.32     13.78 o 
  -5  -1   4      127.31      112.08     10.46 o 
  -4  -1   4       45.34       32.52      7.03 o 
  -3  -1   4      987.95     1044.44     23.36 o 
  -2  -1   4      195.59      211.61     11.54 o 
  -1  -1   4     1767.64     1958.24     19.63 o 
   0  -1   4        1.21        3.91      2.70 o 
   1  -1   4      762.57      894.28     16.14 o 
   2  -1   4      871.37      887.67     14.34 o 
   3  -1   4      215.91      202.81     11.45 o 
   4  -1   4       40.11       22.90      6.75 o 
   5  -1   4      839.59      792.92     27.92 o 
   6  -1   4       29.96       36.97      9.83 o 
   8  -1   4        0.79       -1.24      7.95 o 
  -8   0   4        7.12        4.91      5.68 o 
  -7   0   4      134.89      121.22      9.35 o 
  -6   0   4      482.68      483.62     22.62 o 
  -5   0   4       83.34      106.46     12.37 o 
  -4   0   4       82.75       84.90      7.63 o 
  -3   0   4        8.19        7.03      3.75 o 
  -2   0   4      649.54      698.50     11.79 o 
  -1   0   4     1210.70     1385.60     12.94 o 
   0   0   4     2143.59     2415.34     16.71 o 
   1   0   4      297.79      380.36      9.58 o 
   2   0   4       17.14       12.88      2.11 o 
   3   0   4     1110.94     1196.76     15.69 o 
   4   0   4       18.38       11.41      3.71 o 
   5   0   4       79.70       91.94      8.64 o 
   6   0   4      132.53      117.14     10.64 o 
   7   0   4        0.11       -1.69      4.79 o 
   8   0   4       10.27       24.56     11.81 o 
  -7   1   4      172.98      130.20      8.55 o 
  -6   1   4        9.21        6.94      4.12 o 
  -5   1   4      473.28      431.44     11.83 o 
  -3   1   4       58.91       53.98      4.59 o 
  -2   1   4       21.94       22.37      2.54 o 
  -1   1   4       33.66       43.76      5.48 o 
   0   1   4        4.52        8.75      1.84 o 
   1   1   4      204.37      206.12      4.63 o 
   2   1   4       77.35       64.23      6.80 o 
   3   1   4       54.84       60.33      5.92 o 
   4   1   4       92.39       89.66      7.04 o 
   5   1   4      129.72      134.90      8.79 o 
   6   1   4      143.38      168.43     11.69 o 
   7   1   4       49.47       55.91      9.50 o 
   8   1   4       19.21       25.91      8.30 o 
  -6   2   4      323.12      271.06     15.37 o 
  -5   2   4        9.38       11.20      4.27 o 
  -4   2   4      444.49      461.98     11.73 o 
  -3   2   4       16.91       30.70      3.74 o 
  -2   2   4       87.08      101.91     11.68 o 
  -1   2   4     2653.49     2639.72     35.84 o 
   0   2   4     1164.80     1282.25     20.34 o 
   1   2   4     1523.05     1524.58     18.65 o 
   2   2   4     1774.00     1769.98     22.69 o 
   3   2   4      638.21      619.46     14.34 o 
   4   2   4       18.08       21.27      4.97 o 
   5   2   4       92.70       90.27     10.09 o 
   6   2   4      191.89      211.93     17.96 o 
   7   2   4      107.06      157.36     15.41 o 
  -8   3   4        0.39       28.10     12.58 o 
  -7   3   4       15.52       52.56     13.22 o 
  -6   3   4       35.25       32.06      9.83 o 
  -5   3   4      161.58      145.76     13.15 o 
  -4   3   4      909.95      886.05     16.53 o 
  -3   3   4       83.95       77.61      4.54 o 
  -2   3   4     1261.05     1216.17     14.28 o 
  -1   3   4      133.18      120.09      4.51 o 
   0   3   4        2.25        2.81      2.18 o 
   1   3   4       13.79       15.17      3.28 o 
   2   3   4      428.49      396.76     10.95 o 
   3   3   4        0.53       -1.71      2.95 o 
   4   3   4      921.21      841.52     19.22 o 
   5   3   4       20.12       12.48      5.49 o 
   6   3   4        0.16        0.11      7.21 o 
  -7   4   4       10.84       22.59     10.85 o 
  -6   4   4      338.68      355.00     21.03 o 
  -5   4   4       91.00      107.59     14.81 o 
  -4   4   4       80.15       74.33     11.95 o 
  -3   4   4      409.15      390.27     11.06 o 
  -2   4   4      722.68      719.06     14.72 o 
  -1   4   4      123.51      128.98      5.25 o 
   0   4   4      382.70      348.66      9.15 o 
   1   4   4      631.93      669.01     13.91 o 
   2   4   4        8.61       17.24      4.10 o 
   3   4   4      314.56      298.67     11.01 o 
   4   4   4       21.61       12.61      4.78 o 
   5   4   4       15.10       13.38      5.29 o 
   6   4   4      164.89      165.18     11.00 o 
   7   4   4        4.20        0.64      9.05 o 
  -7   5   4       87.01      112.78     17.64 o 
  -6   5   4        3.02       10.29      9.58 o 
  -5   5   4       46.13       40.75     10.85 o 
  -4   5   4       16.80        8.16      8.48 o 
  -3   5   4      180.99      186.55     13.11 o 
  -2   5   4        0.08       -0.16      2.79 o 
  -1   5   4       32.58       37.13      4.53 o 
   0   5   4        5.20        5.18      3.58 o 
   1   5   4       31.78       43.03      5.80 o 
   2   5   4       20.45       17.98      4.80 o 
   3   5   4       13.39       10.90      4.72 o 
   4   5   4       10.08        6.49      4.92 o 
   5   5   4      282.61      262.87     12.81 o 
   6   5   4        1.24        4.08      6.08 o 
   7   5   4       17.76       18.24     11.49 o 
  -7   6   4       34.66       43.40     13.64 o 
  -6   6   4       54.59       63.48     13.47 o 
  -5   6   4       17.53       14.99      9.33 o 
  -4   6   4       13.34       11.56      8.24 o 
  -3   6   4      142.80      126.99     12.09 o 
  -2   6   4       87.47      111.83     13.57 o 
  -1   6   4       80.50       96.00     17.88 o 
   0   6   4       42.01       33.30      5.35 o 
   1   6   4       93.95       91.81      9.33 o 
   2   6   4       16.47        8.40      5.09 o 
   3   6   4        2.86        5.97      4.54 o 
   4   6   4       18.36       13.34      5.64 o 
   5   6   4       23.05        6.93      6.02 o 
   6   6   4       66.75       90.48     11.08 o 
  -6   7   4       11.43        6.68      9.54 o 
  -5   7   4       65.46       84.44     15.02 o 
  -4   7   4       23.52       48.28     12.72 o 
  -3   7   4        8.90       -1.52      7.60 o 
  -2   7   4       32.04       20.04      9.05 o 
  -1   7   4        0.44       -3.43      7.88 o 
   0   7   4        0.53       -3.50      8.24 o 
   1   7   4        0.40        1.68      4.97 o 
   2   7   4        4.87        7.71      5.03 o 
   3   7   4       42.08       48.56      8.39 o 
   4   7   4        4.91       -1.42      5.19 o 
   5   7   4        5.03        3.25      5.94 o 
  -5   8   4       16.13       30.29     12.90 o 
  -4   8   4       23.30       11.35      9.44 o 
  -3   8   4       22.78       27.32     11.31 o 
  -2   8   4       17.35        8.87      9.83 o 
  -1   8   4        1.64       -4.88      9.08 o 
   0   8   4        2.63       13.50      9.86 o 
   1   8   4        5.31        1.87      8.09 o 
   2   8   4       35.30       44.57      7.90 o 
   3   8   4       37.40       54.29      8.54 o 
   4   8   4        2.36       11.66      6.70 o 
   5   8   4        0.33       -7.17     10.25 o 
  -4   9   4       16.04        3.07     10.43 o 
  -3   9   4        3.78        3.29     10.67 o 
  -2   9   4       32.82       31.81     11.63 o 
  -1   9   4       21.96       25.48     12.41 o 
   0   9   4        0.35        1.59     10.07 o 
   1   9   4        1.96       12.34     10.21 o 
   2   9   4        0.09       -1.13      7.42 o 
   3   9   4        1.04       -3.91      6.07 o 
   4   9   4       14.84       15.37     11.95 o 
  -3  10   4       22.37       10.82     12.76 o 
  -2  10   4        0.96      -15.48     10.32 o 
  -1  10   4        4.43       -7.35     11.35 o 
   0  10   4       14.51       11.66     12.37 o 
   1  10   4        0.27        6.43     10.43 o 
   2  10   4        0.75       18.98     10.53 o 
  -2 -11   5       24.74       39.94     12.44 o 
  -1 -11   5        1.92        7.17      8.80 o 
   0 -11   5        0.32       10.25      8.62 o 
   1 -11   5        8.92       12.16      9.33 o 
   2 -11   5        1.10       -3.25      8.16 o 
  -4 -10   5        0.24       -5.90      7.78 o 
  -3 -10   5       34.17       41.11     11.49 o 
  -2 -10   5      170.53      173.15     16.05 o 
  -1 -10   5       81.51       89.67     14.53 o 
   0 -10   5        6.85       11.24      8.24 o 
   1 -10   5       33.82       29.58     10.29 o 
   2 -10   5        1.78        2.09      8.38 o 
   3 -10   5        6.74        1.24      7.99 o 
   4 -10   5       14.56       12.48     11.20 o 
  -5  -9   5       10.03        0.88      9.22 o 
  -4  -9   5       22.12       31.56     10.71 o 
  -3  -9   5       21.29       11.03      8.27 o 
  -2  -9   5       58.90       88.15     14.03 o 
  -1  -9   5       14.82       24.78      8.84 o 
   0  -9   5        4.87       -1.10      5.66 o 
   1  -9   5      158.07      153.75     14.42 o 
   2  -9   5       86.16      103.49     15.27 o 
   3  -9   5       53.88       53.46     10.90 o 
   4  -9   5       74.42       83.95     10.32 o 
   5  -9   5        4.58       -3.38     10.04 o 
  -6  -8   5        1.04       -1.87      9.58 o 
  -5  -8   5        1.81       -5.94      7.92 o 
  -4  -8   5        0.89       -2.23      6.57 o 
  -3  -8   5      417.08      376.46     21.70 o 
  -2  -8   5      305.06      300.64     18.34 o 
  -1  -8   5        0.03       -6.47      4.31 o 
   0  -8   5       11.98       19.58      8.27 o 
   1  -8   5       16.18        8.98      7.46 o 
   2  -8   5      219.21      238.73     14.10 o 
   3  -8   5       17.95       16.42      6.03 o 
   4  -8   5        0.29       -0.58      7.21 o 
   5  -8   5       17.92       31.54     13.11 o 
   6  -8   5        1.84        7.40     19.67 o 
  -6  -7   5        0.42        6.72      9.72 o 
  -5  -7   5      119.34      102.96     16.47 o 
  -4  -7   5       21.97       18.10      8.87 o 
  -3  -7   5        0.05        4.88      7.03 o 
  -2  -7   5        6.94        4.59      5.73 o 
  -1  -7   5       44.08       38.56      8.73 o 
   0  -7   5        2.18        1.67      3.47 o 
   1  -7   5       31.02       30.93      6.61 o 
   2  -7   5      494.35      483.97     14.58 o 
   3  -7   5       40.60       38.98      6.89 o 
   4  -7   5        0.37       -5.73      6.89 o 
   5  -7   5        4.27        1.91      7.39 o 
   6  -7   5        6.09       -1.10      9.05 o 
  -7  -6   5        4.82        9.47     10.60 o 
  -6  -6   5        0.40        3.00      8.52 o 
  -5  -6   5      265.54      276.11     19.37 o 
  -4  -6   5       20.08       15.83      8.13 o 
  -3  -6   5       14.48       13.06      4.39 o 
  -2  -6   5       62.63       85.08     12.34 o 
  -1  -6   5      145.14      120.72      5.61 o 
   0  -6   5      947.87     1009.48     19.99 o 
   1  -6   5      607.75      593.22     13.03 o 
   2  -6   5        1.13       -2.50      3.26 o 
   3  -6   5      211.76      209.24     14.35 o 
   4  -6   5        0.00       -8.75      5.83 o 
   5  -6   5       21.78       24.64      9.37 o 
   6  -6   5        1.88        8.38      9.01 o 
   7  -6   5        1.80       -8.55      8.31 o 
  -7  -5   5       22.72       29.16     12.19 o 
  -6  -5   5       64.02       57.93     13.36 o 
  -5  -5   5      849.04      810.98     31.32 o 
  -4  -5   5       57.69       70.29     18.15 o 
  -3  -5   5        5.67        4.79      3.34 o 
  -2  -5   5      154.21      164.04     11.89 o 
  -1  -5   5        1.22        3.91      2.08 o 
   0  -5   5       47.37       49.73      4.54 o 
   1  -5   5      132.99      155.80     10.64 o 
   2  -5   5       29.87       31.42      7.99 o 
   3  -5   5      459.15      429.30     18.70 o 
   4  -5   5      401.06      396.32     19.65 o 
   5  -5   5      931.25      934.90     32.73 o 
   6  -5   5       20.00       27.96     10.29 o 
   7  -5   5       11.46        9.22     10.43 o 
  -7  -4   5        5.11        6.33      9.26 o 
  -6  -4   5       37.77       47.19     12.02 o 
  -5  -4   5      308.97      311.02     11.66 o 
  -4  -4   5        2.03        2.16      3.41 o 
  -3  -4   5      378.76      353.51     10.72 o 
  -2  -4   5      377.85      401.79     13.55 o 
  -1  -4   5      348.29      337.05      9.32 o 
   0  -4   5      714.81      787.90      9.79 o 
   1  -4   5        2.27        0.71      3.78 o 
   2  -4   5      280.14      270.63     13.32 o 
   3  -4   5     1115.55     1116.47     29.37 o 
   4  -4   5        7.98       14.84      7.28 o 
   5  -4   5      177.79      160.29     13.89 o 
   6  -4   5        6.54       -4.52      6.68 o 
   7  -4   5      181.63      166.69     16.68 o 
  -8  -3   5        0.03       -0.49      9.51 o 
  -7  -3   5        0.03       -1.91      7.78 o 
  -6  -3   5      125.28      135.44     16.44 o 
  -5  -3   5       51.57       76.07      9.95 o 
  -4  -3   5      232.32      217.44      9.10 o 
  -3  -3   5       30.40       31.14      4.30 o 
  -2  -3   5     1415.25     1502.56     30.52 o 
  -1  -3   5      597.47      595.97     11.47 o 
   0  -3   5        3.75        5.77      2.49 o 
   1  -3   5     2431.34     2493.43     38.21 o 
   2  -3   5        5.08        9.93      4.21 o 
   3  -3   5      194.61      179.94     11.52 o 
   4  -3   5      280.98      265.65     15.41 o 
   5  -3   5      218.85      174.89     14.10 o 
   6  -3   5        4.77        7.99      7.00 o 
   7  -3   5       20.87       33.19     10.74 o 
  -8  -2   5      111.39      139.22     20.32 o 
  -7  -2   5        6.64       13.75      8.45 o 
  -6  -2   5      193.94      187.61     10.04 o 
  -5  -2   5      112.28      101.51      7.83 o 
  -4  -2   5        2.31        1.72      3.02 o 
  -3  -2   5      729.41      700.62     14.12 o 
  -2  -2   5      610.01      682.41      8.35 o 
  -1  -2   5        0.10        1.80      1.84 o 
   0  -2   5     1847.68     1977.34     15.56 o 
   1  -2   5        8.75        9.69      2.28 o 
   2  -2   5      520.76      557.21     17.25 o 
   3  -2   5      669.04      689.01     21.60 o 
   4  -2   5        3.45        9.05      5.55 o 
   5  -2   5       97.55      105.04     13.71 o 
   6  -2   5       49.81       43.26     11.06 o 
   7  -2   5       21.04       36.16     11.81 o 
   8  -2   5        5.65       -2.23      9.54 o 
  -7  -1   5      489.75      465.24     24.92 o 
  -6  -1   5      614.05      612.03     25.48 o 
  -5  -1   5       13.60       11.20      5.80 o 
  -4  -1   5      383.97      335.56     14.84 o 
  -3  -1   5      363.94      365.87      8.81 o 
  -2  -1   5      356.83      383.03      9.22 o 
  -1  -1   5        0.14        3.07      1.51 o 
   0  -1   5        1.63       -0.45      1.68 o 
   1  -1   5        1.80        1.45      1.23 o 
   2  -1   5      207.39      173.59      6.57 o 
   3  -1   5       17.52        7.67      4.52 o 
   4  -1   5      635.59      686.92     24.35 o 
   5  -1   5      136.52      151.77     13.25 o 
   6  -1   5      123.28      134.70     17.60 o 
   7  -1   5      136.24      163.65     20.18 o 
   8  -1   5       21.16       52.98     14.31 o 
  -7   0   5       27.08       28.23      6.35 o 
  -6   0   5       29.31       19.30      8.48 o 
  -5   0   5      179.78      178.84     12.48 o 
  -4   0   5       68.64       54.25      8.06 o 
  -3   0   5      579.14      590.54     11.28 o 
  -2   0   5      481.52      446.43      8.10 o 
  -1   0   5     2500.14     2468.44     17.60 o 
   0   0   5      200.22      205.00      5.06 o 
   1   0   5     2769.10     2677.55     19.79 o 
   2   0   5       85.02       99.37      5.21 o 
   3   0   5     1202.43     1299.05     16.89 o 
   4   0   5       41.72       36.55      5.20 o 
   5   0   5        5.83       -0.01      5.87 o 
   6   0   5      219.32      210.66     11.58 o 
   7   0   5       14.16       23.82     11.52 o 
   8   0   5       28.69       18.98     11.70 o 
  -6   1   5        8.13        3.18      3.59 o 
  -5   1   5      107.36      104.42      5.25 o 
  -4   1   5      329.15      272.05     13.50 o 
  -3   1   5        6.06        8.80      2.79 o 
  -2   1   5      412.70      462.42      9.10 o 
  -1   1   5     1602.03     1845.17     27.53 o 
   0   1   5        0.37        4.78      1.85 o 
   1   1   5     1994.65     2066.77     14.50 o 
   2   1   5      898.42      936.09      9.34 o 
   3   1   5      163.48      133.03      5.68 o 
   4   1   5       10.54       10.38      5.76 o 
   5   1   5      226.40      219.69     11.66 o 
   6   1   5      212.17      218.40     12.26 o 
   7   1   5       13.25       24.62     19.51 o 
  -8   2   5        3.60       29.72     12.05 o 
  -7   2   5        0.46        8.27      8.69 o 
  -6   2   5       21.07       21.07      8.34 o 
  -5   2   5        8.20        8.27      6.96 o 
  -4   2   5       49.89       62.33      5.89 o 
  -3   2   5      661.31      687.26     18.89 o 
  -2   2   5      847.54      805.85      9.55 o 
  -1   2   5       52.65       50.30      7.00 o 
   0   2   5     1840.09     1926.16     19.49 o 
   1   2   5      431.64      406.95      9.50 o 
   2   2   5      199.45      156.02      3.90 o 
   3   2   5      592.25      556.08     14.14 o 
   4   2   5      318.15      303.04     11.64 o 
   5   2   5        0.35       -5.55      4.74 o 
   6   2   5       23.10       17.35      6.37 o 
   7   2   5       81.52       83.76     24.62 o 
  -8   3   5        7.65       33.79     13.15 o 
  -7   3   5        8.32       17.85      9.44 o 
  -6   3   5        0.32       10.60      8.24 o 
  -5   3   5      741.70      736.48     26.44 o 
  -4   3   5      943.26      947.73     27.85 o 
  -3   3   5       33.49       34.08      5.60 o 
  -2   3   5     1312.28     1268.69     16.56 o 
  -1   3   5       29.14       32.42      3.53 o 
   0   3   5        0.98        2.69      2.34 o 
   1   3   5       88.83       88.20      5.53 o 
   2   3   5        4.35        2.85      2.18 o 
   3   3   5      488.58      471.98     13.57 o 
   4   3   5      148.22      128.23     12.23 o 
   5   3   5       18.09       18.68      5.84 o 
   6   3   5        1.19        3.29      5.61 o 
   7   3   5       60.28       99.99     14.82 o 
  -7   4   5        0.17       15.27     11.06 o 
  -6   4   5        8.76       21.63      9.61 o 
  -5   4   5       11.59       17.50      8.77 o 
  -4   4   5       17.29       13.01      7.35 o 
  -3   4   5      148.00      156.58     11.73 o 
  -2   4   5      642.60      604.04     20.36 o 
  -1   4   5       10.17        9.54      2.84 o 
   0   4   5     5845.33     6109.24     60.19 o 
   1   4   5      410.23      426.35     11.63 o 
   2   4   5      381.81      361.97     11.47 o 
   3   4   5        2.04        2.51      3.50 o 
   4   4   5      120.02      121.95     11.36 o 
   5   4   5       56.21       64.02      9.01 o 
   6   4   5       11.80        8.66      5.89 o 
   7   4   5        0.16       -9.93      7.92 o 
  -7   5   5      150.37      184.11     22.73 o 
  -6   5   5       11.81       25.77      9.83 o 
  -5   5   5      174.33      154.81     14.39 o 
  -4   5   5        8.76        5.02      7.63 o 
  -3   5   5        0.50        1.80      5.94 o 
  -2   5   5        7.43       -0.21      5.83 o 
  -1   5   5       54.33       48.77      4.45 o 
   0   5   5       10.52        9.74      4.29 o 
   1   5   5       41.68       44.16     10.04 o 
   2   5   5       45.49       47.61      6.79 o 
   3   5   5       58.79       52.85      7.25 o 
   4   5   5       51.18       64.88      8.16 o 
   5   5   5      198.03      182.27     11.14 o 
   6   5   5        2.83        1.20      5.67 o 
  -6   6   5       12.87       13.75      9.72 o 
  -5   6   5        0.01        1.10      8.45 o 
  -4   6   5        0.01       -8.73      5.97 o 
  -3   6   5        0.33        1.10      7.07 o 
  -2   6   5       26.41       42.13     10.04 o 
  -1   6   5       85.47      113.35     13.82 o 
   0   6   5       52.27       52.58      6.91 o 
   1   6   5      115.09      130.60     21.49 o 
   2   6   5       66.41       70.63     11.27 o 
   3   6   5      137.89      133.79     12.32 o 
   4   6   5        0.32       -3.99      4.70 o 
   5   6   5       21.06       18.32      6.63 o 
   6   6   5        1.32        6.77      6.84 o 
  -6   7   5       73.54      111.44     19.19 o 
  -5   7   5       16.35       19.02     11.45 o 
  -4   7   5       34.78       40.72     11.77 o 
  -3   7   5       72.67       91.75     14.70 o 
  -2   7   5      112.11      138.20     16.01 o 
  -1   7   5        0.37       -5.12      7.71 o 
   0   7   5        0.20       -8.45      8.31 o 
   1   7   5        0.73        2.30      8.55 o 
   2   7   5       26.56       18.75      6.07 o 
   3   7   5        1.86        0.65      5.29 o 
   4   7   5        4.00        7.03      6.14 o 
   5   7   5        5.65        6.43      6.72 o 
  -5   8   5        2.00      -15.69     10.46 o 
  -4   8   5        0.35       -9.12      9.12 o 
  -3   8   5        8.98       -6.64      8.91 o 
  -2   8   5        0.00       -6.01      8.69 o 
  -1   8   5        8.05        3.61      9.93 o 
   0   8   5        1.34       -6.22      7.67 o 
   1   8   5        0.74       -4.28      8.48 o 
   2   8   5       38.20       56.02     12.02 o 
   3   8   5       72.12       96.39     10.50 o 
   4   8   5        7.97       12.78      6.86 o 
  -4   9   5       34.59       15.41     12.65 o 
  -3   9   5        1.48      -13.25      8.84 o 
  -2   9   5       11.90        8.34     12.19 o 
  -1   9   5        8.85      -15.00     10.00 o 
   0   9   5        0.05       -7.32      9.40 o 
   1   9   5        0.09       -2.01      9.86 o 
   2   9   5        1.30        6.93      9.76 o 
   3   9   5        9.84       10.11      9.76 o 
  -2  10   5        0.11      -14.14     10.60 o 
  -1  10   5        0.75      -10.78     11.49 o 
   0  10   5        9.31        1.41     11.70 o 
   1  10   5        0.14       14.07     10.71 o 
  -2 -11   6        0.02        8.77      9.15 o 
  -1 -11   6       11.52       19.58      9.83 o 
   0 -11   6        1.28       -2.33      7.25 o 
   1 -11   6        0.76        0.39      7.95 o 
   2 -11   6        3.76        1.87      9.40 o 
  -4 -10   6        3.61       -2.47      8.41 o 
  -3 -10   6       16.52        5.30      8.55 o 
  -2 -10   6       32.91       39.41     10.71 o 
  -1 -10   6        7.08        1.77      6.82 o 
   0 -10   6      190.69      174.43     15.30 o 
   1 -10   6       33.04       45.81     12.26 o 
   2 -10   6        7.44        0.25      8.16 o 
   3 -10   6       34.17       53.41     13.86 o 
   4 -10   6        0.15       -0.92     10.92 o 
  -5  -9   6       27.33       30.68     11.81 o 
  -4  -9   6       34.05       47.50     12.05 o 
  -3  -9   6        4.20        1.56      8.02 o 
  -2  -9   6       10.18       23.01      8.52 o 
  -1  -9   6       31.07       40.01     10.25 o 
   0  -9   6       36.23       30.33     10.00 o 
   1  -9   6        1.15        6.33      8.20 o 
   2  -9   6      306.47      295.76     19.33 o 
   3  -9   6       86.40      120.91     16.75 o 
   4  -9   6       16.10       11.61     10.27 o 
   5  -9   6        3.37        0.49     11.50 o 
  -6  -8   6        0.48        5.23      9.30 o 
  -5  -8   6       44.74       47.26     12.51 o 
  -4  -8   6       10.07        7.81      8.06 o 
  -3  -8   6      106.70      109.64     15.13 o 
  -2  -8   6        2.13        8.09      6.22 o 
  -1  -8   6       54.33       55.24     11.63 o 
   0  -8   6      249.26      212.49     15.09 o 
   1  -8   6       21.62       17.11      8.52 o 
   2  -8   6      308.21      320.79     12.12 o 
   3  -8   6      190.03      189.80     10.25 o 
   4  -8   6        2.31        6.25      5.85 o 
   5  -8   6       34.40       57.58     11.89 o 
  -6  -7   6       19.83       23.19     11.35 o 
  -5  -7   6       31.30       22.06     10.50 o 
  -4  -7   6       18.73        3.75      7.60 o 
  -3  -7   6       14.76       23.34      5.46 o 
  -2  -7   6      213.31      204.08     14.56 o 
  -1  -7   6      214.66      188.49     13.18 o 
   0  -7   6        0.45       -3.71      4.74 o 
   1  -7   6      228.41      229.27      8.98 o 
   2  -7   6       68.33       82.93      8.14 o 
   3  -7   6       19.49       12.26      8.41 o 
   4  -7   6       62.51       91.22     14.81 o 
   5  -7   6       11.35       14.60      9.30 o 
   6  -7   6       11.71       20.50     11.63 o 
  -7  -6   6        4.30        5.62      9.47 o 
  -6  -6   6        1.42       -4.24      8.09 o 
  -5  -6   6      147.24      180.19     20.08 o 
  -4  -6   6        2.25       -1.01      3.92 o 
  -3  -6   6      269.65      261.60     11.03 o 
  -2  -6   6      147.60      152.97      8.01 o 
  -1  -6   6       86.14       80.20      7.15 o 
   0  -6   6      909.01      920.93     14.60 o 
   1  -6   6        0.05        0.94      2.73 o 
   2  -6   6       75.53       67.01     11.17 o 
   3  -6   6      797.45      814.62     27.82 o 
   4  -6   6       48.07       39.52     10.46 o 
   5  -6   6       24.98       23.50      9.54 o 
   6  -6   6        8.15       10.57      9.90 o 
  -7  -5   6        1.75        4.74      9.47 o 
  -6  -5   6      111.22      135.37     18.13 o 
  -5  -5   6       77.36      104.16     15.45 o 
  -4  -5   6      698.19      697.05     25.78 o 
  -3  -5   6      161.84      150.69      7.77 o 
  -2  -5   6       20.48       15.66      4.90 o 
  -1  -5   6     1246.97     1350.13     21.07 o 
   0  -5   6        9.00        9.76      2.73 o 
   1  -5   6      690.54      713.93     22.48 o 
   2  -5   6      122.50      109.39     10.11 o 
   3  -5   6        5.91       -4.17      4.84 o 
   4  -5   6      544.69      535.68     23.33 o 
   5  -5   6      475.80      491.40     24.21 o 
   6  -5   6        0.03       -7.49      6.68 o 
   7  -5   6       44.53       45.28     14.10 o 
  -7  -4   6       49.63       52.52     14.14 o 
  -6  -4   6       32.82       27.82      9.40 o 
  -5  -4   6       89.98      111.36     10.09 o 
  -4  -4   6      123.18      125.65      8.16 o 
  -3  -4   6     1186.43     1211.83     20.75 o 
  -2  -4   6      502.48      489.16     15.78 o 
  -1  -4   6      369.18      342.50      9.77 o 
   0  -4   6      393.64      422.39     10.83 o 
   1  -4   6      416.51      423.25     16.33 o 
   2  -4   6       64.71       74.47      9.54 o 
   3  -4   6       94.41      101.86      9.72 o 
   4  -4   6       57.97       60.90     11.06 o 
   5  -4   6       54.51       75.11     12.87 o 
   6  -4   6       38.64       61.68     12.69 o 
   7  -4   6       33.91       52.56     13.61 o 
  -8  -3   6       12.05       13.82     11.56 o 
  -7  -3   6        3.27       -0.49      7.74 o 
  -6  -3   6       12.03       17.71      8.48 o 
  -5  -3   6        4.24        2.04      4.13 o 
  -4  -3   6       42.14       43.86      6.06 o 
  -3  -3   6      262.35      281.44      9.66 o 
  -2  -3   6     1056.21     1054.43     30.77 o 
  -1  -3   6     3015.03     3240.79     40.49 o 
   0  -3   6       78.19       83.62      5.02 o 
   1  -3   6     1336.25     1385.22     19.37 o 
   2  -3   6     1044.18     1088.23     26.51 o 
   3  -3   6      597.56      605.42     21.38 o 
   4  -3   6      287.74      251.19     15.34 o 
   5  -3   6       11.47       21.49      8.02 o 
   6  -3   6      120.57      136.40     17.21 o 
   7  -3   6       45.64       62.14     13.89 o 
  -8  -2   6        0.56        9.01     10.36 o 
  -7  -2   6        2.26        0.78      7.28 o 
  -6  -2   6      120.68      118.32     21.74 o 
  -5  -2   6       78.90       79.30     15.43 o 
  -4  -2   6        6.22        5.47      3.35 o 
  -3  -2   6      399.39      441.30      8.59 o 
  -2  -2   6       28.02       20.54      2.95 o 
  -1  -2   6      134.83      125.10      3.43 o 
   0  -2   6     3322.84     3629.05     24.72 o 
   1  -2   6       36.86       47.99      3.41 o 
   2  -2   6      546.64      541.76     17.71 o 
   3  -2   6      108.39      126.36      9.93 o 
   4  -2   6       67.59       83.06     11.42 o 
   5  -2   6       96.01       88.54     13.18 o 
   6  -2   6      102.87      102.53     15.98 o 
   7  -2   6       21.35       11.03      9.58 o 
  -7  -1   6      420.04      377.55     22.27 o 
  -6  -1   6      176.04      169.19     14.10 o 
  -5  -1   6      440.90      443.05     19.19 o 
  -4  -1   6     1004.53     1001.66     17.18 o 
  -3  -1   6       36.56       48.98      3.85 o 
  -2  -1   6       81.26       67.44      3.29 o 
  -1  -1   6      173.96      171.83      4.59 o 
   0  -1   6        0.09       -1.81      1.21 o 
   1  -1   6       84.62       83.16      3.38 o 
   2  -1   6      239.82      229.95     16.65 o 
   3  -1   6        2.78       -1.25      2.62 o 
   4  -1   6      726.41      734.60     25.48 o 
   5  -1   6       77.04       69.95     12.12 o 
   6  -1   6      114.14      105.54     15.83 o 
   7  -1   6        0.08        4.67      8.77 o 
  -7   0   6        3.13       24.07      8.27 o 
  -6   0   6       24.62       35.07     11.79 o 
  -5   0   6        0.08       -4.71      3.14 o 
  -4   0   6        0.86       -0.52      2.59 o 
  -3   0   6     1115.65     1263.61     17.10 o 
  -2   0   6      827.52      867.21     33.52 o 
  -1   0   6        4.97       10.03      4.67 o 
   0   0   6       19.61       23.75      2.36 o 
   1   0   6      942.78      937.61     11.12 o 
   2   0   6      125.58      126.66      4.31 o 
   3   0   6      355.42      326.66     10.73 o 
   4   0   6       58.37       53.41      7.99 o 
   5   0   6       13.53        6.33      6.61 o 
   6   0   6      170.65      157.88     15.16 o 
   7   0   6        0.65       13.08      9.44 o 
  -8   1   6        8.52       23.15     11.06 o 
  -7   1   6        0.00       22.13      9.90 o 
  -6   1   6      136.64      160.96     13.43 o 
  -5   1   6      144.47      121.95      5.39 o 
  -4   1   6        0.40        0.93      2.67 o 
  -3   1   6      135.72      132.92      5.39 o 
  -2   1   6       62.07       71.13      3.76 o 
  -1   1   6      223.05      253.88     10.46 o 
   0   1   6        8.79        6.82      1.78 o 
   1   1   6      190.48      180.97      4.91 o 
   2   1   6      517.43      499.78      7.15 o 
   3   1   6      359.31      338.38      8.97 o 
   4   1   6       12.02        5.91      3.17 o 
   5   1   6      346.70      339.87     11.18 o 
   6   1   6       71.43       60.12     12.99 o 
   7   1   6      178.50      185.07     12.79 o 
  -8   2   6       29.50       61.68     14.70 o 
  -7   2   6      161.51      177.82     16.15 o 
  -6   2   6      224.13      247.17     16.47 o 
  -5   2   6       81.52       97.83     12.83 o 
  -4   2   6      360.62      316.94     15.59 o 
  -3   2   6      748.45      740.78     26.07 o 
  -2   2   6      276.27      253.00     11.95 o 
  -1   2   6      167.21      197.36     10.39 o 
   0   2   6     4991.72     5464.92     47.22 o 
   1   2   6      198.59      214.68      6.75 o 
   2   2   6      529.31      528.56     12.68 o 
   3   2   6      471.60      495.32     13.73 o 
   4   2   6        7.08        1.87      3.97 o 
   5   2   6        0.01       -1.61      3.58 o 
   6   2   6        0.38       -2.79      5.65 o 
   7   2   6       11.41        5.89      7.18 o 
  -7   3   6       40.54       60.26     13.64 o 
  -6   3   6       18.33       30.93      9.65 o 
  -5   3   6      125.03      123.74     11.91 o 
  -4   3   6        0.81        5.83      6.15 o 
  -3   3   6      473.10      514.09     19.23 o 
  -2   3   6      615.53      682.68     20.82 o 
  -1   3   6       80.57       82.42      8.38 o 
   0   3   6       12.03       12.50      3.28 o 
   1   3   6       17.18       16.53      3.95 o 
   2   3   6      160.67      163.00      9.19 o 
   3   3   6       60.78       49.01      6.55 o 
   4   3   6       17.08        5.28      4.84 o 
   5   3   6       42.45       45.93      7.80 o 
   6   3   6       64.11       86.87      9.45 o 
   7   3   6       55.29       68.07     12.48 o 
  -7   4   6        7.96       12.55     10.39 o 
  -6   4   6       82.78       69.98     13.32 o 
  -5   4   6        1.19       -2.23      7.07 o 
  -4   4   6      123.57      136.75     15.09 o 
  -3   4   6       15.78        9.58      6.86 o 
  -2   4   6        1.38       -1.91      5.30 o 
  -1   4   6      854.44      833.25     24.00 o 
   0   4   6     5300.82     5451.91     46.15 o 
   1   4   6      172.32      191.67      8.45 o 
   2   4   6      103.32       98.35      7.43 o 
   3   4   6       99.10       99.92     19.93 o 
   4   4   6        4.78        1.75      4.87 o 
   5   4   6        5.35        0.44      5.53 o 
   6   4   6        4.87        2.54      6.32 o 
   7   4   6        4.75        4.20     11.98 o 
  -7   5   6       14.47       41.07     12.58 o 
  -6   5   6        0.52        7.49      9.76 o 
  -5   5   6       10.89       10.21      8.52 o 
  -4   5   6      303.76      267.24     17.53 o 
  -3   5   6      130.47      124.48     11.77 o 
  -2   5   6        0.72       -0.49      5.97 o 
  -1   5   6       47.44       80.55     12.02 o 
   0   5   6        0.00        1.78      3.61 o 
   1   5   6      103.03      122.16      8.62 o 
   2   5   6      147.03      138.85      8.41 o 
   3   5   6        6.54       14.01      5.53 o 
   4   5   6      229.83      211.77     11.42 o 
   5   5   6       13.93       11.50      6.35 o 
   6   5   6        1.41       -2.00      6.15 o 
  -6   6   6       91.81       89.35     17.14 o 
  -5   6   6        4.16        5.51      8.55 o 
  -4   6   6       18.87        8.94      9.33 o 
  -3   6   6       74.78       86.95     14.31 o 
  -2   6   6      144.41      142.93     16.36 o 
  -1   6   6       55.28       42.87     11.13 o 
   0   6   6      142.25      159.90     14.88 o 
   1   6   6      178.11      167.84     11.68 o 
   2   6   6       11.02       16.93      5.85 o 
   3   6   6      111.21      136.37     11.54 o 
   4   6   6        8.01        7.05      5.52 o 
   5   6   6        2.82       -0.53      5.49 o 
   6   6   6       13.96       23.79      8.02 o 
  -6   7   6       46.28       87.55     18.27 o 
  -5   7   6       16.15       12.65     11.27 o 
  -4   7   6        7.99        5.55      8.94 o 
  -3   7   6       16.79       10.67      8.77 o 
  -2   7   6        6.03        6.08      8.48 o 
  -1   7   6       74.55       80.69     14.28 o 
   0   7   6        2.62       -3.15      9.44 o 
   1   7   6       44.82       26.08     10.18 o 
   2   7   6       31.53       34.71     10.00 o 
   3   7   6        0.22        0.21      5.35 o 
   4   7   6        3.30        3.08      5.92 o 
   5   7   6       15.48        9.59     10.07 o 
  -5   8   6        9.95       -2.26     10.39 o 
  -4   8   6        8.99        3.43      9.93 o 
  -3   8   6       55.91       59.70     14.95 o 
  -2   8   6        6.05        8.55      9.51 o 
  -1   8   6        7.50        7.32     10.18 o 
   0   8   6        0.92       10.67      9.93 o 
   1   8   6        4.90        7.71      8.48 o 
   2   8   6       48.32       67.40     13.04 o 
   3   8   6        6.27        1.94      7.63 o 
   4   8   6        2.45        0.93      6.96 o 
  -3   9   6        2.68       -6.79     10.92 o 
  -2   9   6        4.93      -11.45      9.93 o 
  -1   9   6       10.28      -10.71     10.99 o 
   0   9   6        0.01      -12.94      8.62 o 
   1   9   6        2.78        1.73      8.55 o 
   2   9   6        0.38       -8.94      8.59 o 
   3   9   6        4.81        2.44      8.27 o 
  -1  10   6        0.00      -15.91     10.60 o 
   0  10   6        1.30       -1.13     10.46 o 
  -2 -11   7        7.21       15.16      9.97 o 
  -1 -11   7        0.11       -0.78      7.42 o 
   0 -11   7        0.07        5.87      8.55 o 
   1 -11   7        0.12       -0.14      8.31 o 
   2 -11   7       15.42       20.85     10.96 o 
  -4 -10   7       14.25       22.51     11.17 o 
  -3 -10   7        4.36        1.91      7.71 o 
  -2 -10   7        1.39       -2.51      6.72 o 
  -1 -10   7        0.14       -4.42      7.21 o 
   0 -10   7       52.04       56.23     12.94 o 
   1 -10   7        5.53        2.37      8.34 o 
   2 -10   7        0.00       -1.45      8.02 o 
   3 -10   7        7.00        6.47      9.68 o 
  -5  -9   7        5.76        8.41      9.33 o 
  -4  -9   7        1.28        3.04      7.60 o 
  -3  -9   7       98.44      122.96     16.47 o 
  -2  -9   7       40.87       58.00     12.09 o 
  -1  -9   7        3.15        5.44      6.82 o 
   0  -9   7       19.74       14.88      8.45 o 
   1  -9   7        5.93        2.83      6.89 o 
   2  -9   7       87.64      103.98     16.01 o 
   3  -9   7        6.74        4.59      8.77 o 
   4  -9   7       14.95        2.16     10.25 o 
   5  -9   7       21.02       29.87     13.38 o 
  -5  -8   7        5.83        2.47      7.63 o 
  -4  -8   7       35.29       37.29     11.49 o 
  -3  -8   7       29.81       29.58      9.65 o 
  -2  -8   7      337.61      366.81     20.54 o 
  -1  -8   7      260.85      234.48     15.83 o 
   0  -8   7      265.84      274.91     17.50 o 
   1  -8   7       55.59       66.06     12.44 o 
   2  -8   7        6.31        2.58      6.68 o 
   3  -8   7      126.98      136.34      9.81 o 
   4  -8   7        7.08        8.61     13.96 o 
   5  -8   7        2.06       -3.00      9.01 o 
  -6  -7   7       23.09       20.85     10.64 o 
  -5  -7   7       66.71       66.09     13.47 o 
  -4  -7   7       24.31       19.97      9.40 o 
  -3  -7   7      220.91      205.69     15.39 o 
  -2  -7   7       75.61       62.48      9.58 o 
  -1  -7   7        0.90       -1.31      5.12 o 
   0  -7   7        0.01        6.29      6.64 o 
   1  -7   7      112.47      122.19     12.16 o 
   2  -7   7        3.50        7.47      4.55 o 
   3  -7   7      118.22      122.58     15.80 o 
   4  -7   7      244.68      242.11     17.71 o 
   5  -7   7        4.67       -3.92      6.89 o 
   6  -7   7       20.39       20.11     11.27 o 
  -7  -6   7        3.99        1.77     10.50 o 
  -6  -6   7        0.39       -1.06      9.22 o 
  -5  -6   7        5.21       -0.39      7.07 o 
  -4  -6   7       40.42       31.85      6.38 o 
  -3  -6   7      834.38      863.61     19.27 o 
  -2  -6   7      650.63      645.84     16.09 o 
  -1  -6   7       77.49       61.79      7.05 o 
   0  -6   7        0.06       -3.00      4.81 o 
   1  -6   7        0.25        4.68      3.22 o 
   2  -6   7      206.58      189.48     14.03 o 
   3  -6   7      347.03      348.29     19.19 o 
   4  -6   7      177.05      185.52     15.48 o 
   5  -6   7        6.00       -8.91      6.40 o 
   6  -6   7       46.38       43.44     13.22 o 
  -7  -5   7       84.52      105.54     18.20 o 
  -6  -5   7       31.13       20.89     10.04 o 
  -5  -5   7       54.73       64.81     10.66 o 
  -4  -5   7      319.67      314.82     11.98 o 
  -3  -5   7       12.39       10.06      4.18 o 
  -2  -5   7       45.81       53.22      6.24 o 
  -1  -5   7        1.36        0.49      2.77 o 
   0  -5   7        0.88        1.53      1.97 o 
   1  -5   7        0.09       -1.98      4.17 o 
   2  -5   7     1066.20      983.64     28.49 o 
   3  -5   7        0.18       -4.28      4.52 o 
   4  -5   7        0.26       -2.05      6.75 o 
   5  -5   7       12.84       10.67      7.78 o 
   6  -5   7        0.15       -2.30      8.41 o 
   7  -5   7       93.52      149.54     21.28 o 
  -7  -4   7       73.38      103.77     17.85 o 
  -6  -4   7        4.68       -0.88      6.79 o 
  -5  -4   7      157.93      164.53      9.56 o 
  -4  -4   7      196.88      207.33      9.68 o 
  -3  -4   7      137.40      171.78      8.31 o 
  -2  -4   7      133.73      140.79      7.01 o 
  -1  -4   7      913.84      816.79     15.71 o 
   0  -4   7     3100.58     3615.59     73.91 o 
   1  -4   7     1301.50     1220.91     28.98 o 
   2  -4   7      136.08      114.69      9.79 o 
   3  -4   7      125.83      125.26     10.96 o 
   4  -4   7       31.40       17.35      7.99 o 
   5  -4   7        1.86       -1.59      6.36 o 
   6  -4   7        0.03       -5.09      6.96 o 
   7  -4   7        3.58        1.98      9.54 o 
  -7  -3   7       29.35       31.07     11.49 o 
  -6  -3   7        0.03       -5.28      4.40 o 
  -5  -3   7      414.21      406.61     14.04 o 
  -4  -3   7        2.33        7.34      3.91 o 
  -3  -3   7      527.45      556.87     15.73 o 
  -2  -3   7       24.04       34.04      6.49 o 
  -1  -3   7        6.81       15.28      3.55 o 
   0  -3   7      135.90      131.06      7.83 o 
   1  -3   7      168.31      208.98      7.70 o 
   2  -3   7      466.32      466.62     17.67 o 
   3  -3   7      189.72      184.78     12.55 o 
   4  -3   7       41.65       59.84     10.39 o 
   5  -3   7      734.84      730.72     28.98 o 
   6  -3   7      229.48      224.69     17.81 o 
   7  -3   7        0.65        0.00      8.59 o 
  -7  -2   7       17.12       17.92      9.05 o 
  -6  -2   7        0.30       -1.45      4.41 o 
  -5  -2   7        6.61        6.99      5.87 o 
  -4  -2   7       10.77       14.03      3.18 o 
  -3  -2   7       51.65       64.91      4.01 o 
  -2  -2   7      214.29      257.07      5.63 o 
  -1  -2   7      292.32      275.15      7.24 o 
   0  -2   7     5538.10     6118.61     51.94 o 
   1  -2   7        0.39        0.58      1.70 o 
   2  -2   7       83.97       74.14      5.15 o 
   3  -2   7      444.56      448.24     18.45 o 
   4  -2   7       33.28       36.44      8.38 o 
   5  -2   7       36.88       38.91      9.47 o 
   6  -2   7       37.69       26.76     10.00 o 
   7  -2   7       99.64      128.12     19.09 o 
  -7  -1   7       88.53      105.15     14.28 o 
  -6  -1   7       39.72       38.20      6.52 o 
  -5  -1   7      501.45      505.63     13.62 o 
  -4  -1   7      547.37      503.71     10.27 o 
  -3  -1   7       78.87       79.55      4.16 o 
  -2  -1   7      250.69      275.17      8.85 o 
  -1  -1   7       76.73       67.88      3.28 o 
   0  -1   7        0.13        0.82      1.76 o 
   1  -1   7      222.92      242.39      5.99 o 
   2  -1   7      261.11      246.52      6.42 o 
   3  -1   7      266.63      255.85     21.14 o 
   4  -1   7      288.22      288.62     16.61 o 
   5  -1   7        0.37       -0.07      5.83 o 
   6  -1   7        0.80       -2.54      5.90 o 
   7  -1   7        0.15       -4.88      7.60 o 
  -7   0   7       23.18       58.25     11.38 o 
  -6   0   7      141.31      159.40     12.58 o 
  -5   0   7        2.98       -0.56      3.67 o 
  -4   0   7      117.57       95.31      6.95 o 
  -3   0   7      461.91      451.13     15.04 o 
  -2   0   7       63.90       54.08      7.53 o 
  -1   0   7      574.42      546.65      7.96 o 
   0   0   7      830.33      839.30     10.54 o 
   1   0   7        9.88        7.79      2.02 o 
   2   0   7       39.87       36.24      5.54 o 
   3   0   7       17.05        9.85      3.89 o 
   4   0   7       35.47       41.38      6.39 o 
   5   0   7        9.52        8.41      6.96 o 
   6   0   7        2.48        6.19      8.02 o 
   7   0   7       11.45       10.50      9.44 o 
  -7   1   7      102.73      136.68     13.86 o 
  -6   1   7      316.40      323.44     17.67 o 
  -5   1   7       35.29       34.11      8.69 o 
  -4   1   7       60.67       54.67      5.44 o 
  -3   1   7      604.73      626.03     11.25 o 
  -2   1   7      130.89      115.02      3.72 o 
  -1   1   7     1136.41     1101.42     12.22 o 
   0   1   7        1.67        1.67      1.72 o 
   1   1   7      683.20      688.47     10.09 o 
   2   1   7      140.57      120.59      3.99 o 
   3   1   7      150.77      146.44      6.32 o 
   4   1   7      133.30      129.21      7.60 o 
   5   1   7      254.49      261.25     10.19 o 
   6   1   7        4.66        0.86      5.09 o 
   7   1   7      174.07      185.06     23.36 o 
  -7   2   7       52.90       62.03     13.15 o 
  -6   2   7       73.46       80.97     13.54 o 
  -5   2   7       21.78       21.95      7.74 o 
  -4   2   7       12.44        7.95      6.33 o 
  -3   2   7      218.40      210.12     12.44 o 
  -2   2   7     1209.79     1244.45     27.07 o 
  -1   2   7     1081.86     1068.65     25.17 o 
   0   2   7       50.18       62.53      8.29 o 
   1   2   7      449.06      441.16      8.01 o 
   2   2   7       54.64       49.37      3.20 o 
   3   2   7      362.47      396.57     10.49 o 
   4   2   7        0.07       -4.18      2.79 o 
   5   2   7        5.34        6.22      4.37 o 
   6   2   7       76.26       66.75      8.22 o 
   7   2   7        1.33        3.12      8.09 o 
  -7   3   7       64.80       87.16     15.52 o 
  -6   3   7        3.18       -2.44      7.17 o 
  -5   3   7      109.76      151.38     16.72 o 
  -4   3   7      134.45      117.13     11.10 o 
  -3   3   7       29.58       37.50      9.22 o 
  -2   3   7       51.61       55.24      9.58 o 
  -1   3   7      263.56      238.97     13.40 o 
   0   3   7        4.50       12.72      7.17 o 
   1   3   7      222.57      202.47      8.17 o 
   2   3   7      283.44      261.76      9.98 o 
   3   3   7       12.46       11.00      4.55 o 
   4   3   7        0.12       -0.89      4.28 o 
   5   3   7      101.41      130.33     10.31 o 
   6   3   7       90.50      119.86     11.06 o 
   7   3   7        9.34       13.33      9.61 o 
  -7   4   7        0.02       11.95     10.57 o 
  -6   4   7        4.69        4.06      7.88 o 
  -5   4   7       30.08       26.16      9.08 o 
  -4   4   7        2.25       -1.38      6.54 o 
  -3   4   7       72.97       78.50     11.73 o 
  -2   4   7       23.59       32.38      8.62 o 
  -1   4   7      369.25      326.55     16.58 o 
   0   4   7      164.22      139.92      6.90 o 
   1   4   7      431.42      420.45     12.13 o 
   2   4   7      631.53      592.43     15.48 o 
   3   4   7      184.19      176.01     10.27 o 
   4   4   7        0.35       -2.23      4.37 o 
   5   4   7        0.03       -4.21      7.09 o 
   6   4   7       40.56       49.29      8.95 o 
  -6   5   7        0.00       -8.34      9.26 o 
  -5   5   7      146.94      144.95     14.49 o 
  -4   5   7      381.34      342.95     20.04 o 
  -3   5   7       41.22       34.14     10.14 o 
  -2   5   7      213.30      174.92     14.17 o 
  -1   5   7        0.05        1.52      7.03 o 
   0   5   7        3.58        5.12      8.84 o 
   1   5   7       69.74       80.21      7.91 o 
   2   5   7       55.76       72.88      8.28 o 
   3   5   7      129.48      136.61      9.91 o 
   4   5   7       88.95      106.01     10.67 o 
   5   5   7        1.13        1.52      5.56 o 
   6   5   7        0.01       -3.37      6.10 o 
  -6   6   7       23.32       13.32     10.99 o 
  -5   6   7       42.31       52.84     13.93 o 
  -4   6   7        0.01      -10.02      6.68 o 
  -3   6   7       50.03       48.28     11.81 o 
  -2   6   7        6.30        8.77      8.48 o 
  -1   6   7       10.41        8.55      9.76 o 
   0   6   7      797.91      646.35     26.23 o 
   1   6   7      190.03      166.08     15.62 o 
   2   6   7        7.77       13.78      9.19 o 
   3   6   7       26.42       34.29      7.19 o 
   4   6   7        0.06       -1.91      5.17 o 
   5   6   7       32.74       39.13      8.19 o 
  -5   7   7       21.28       18.80     10.71 o 
  -4   7   7        0.03       -2.86      9.76 o 
  -3   7   7        6.77       -6.93      7.49 o 
  -2   7   7        0.09      -10.44      6.96 o 
  -1   7   7       46.54       56.98     14.49 o 
   0   7   7        2.40        2.97      9.30 o 
   1   7   7       68.07       75.89     14.35 o 
   2   7   7        1.93        6.50      7.49 o 
   3   7   7       11.26       14.88      9.58 o 
   4   7   7        0.53        0.35      6.68 o 
   5   7   7       32.73       33.16     13.20 o 
  -4   8   7        0.32      -14.88     10.18 o 
  -3   8   7        9.00       -6.93      8.59 o 
  -2   8   7       48.68       57.22     14.67 o 
  -1   8   7       12.77        6.64     11.49 o 
   0   8   7       37.63       28.52     12.02 o 
   1   8   7        9.51        2.69      9.65 o 
   2   8   7        0.50        5.16      9.22 o 
   3   8   7       10.43       22.69     10.96 o 
   4   8   7        4.88       20.85     11.42 o 
  -3   9   7        5.78      -16.91     11.27 o 
  -2   9   7       12.51        7.85     13.36 o 
  -1   9   7        0.52       -3.25     10.85 o 
   0   9   7        0.01      -11.35      9.44 o 
   1   9   7        1.62       12.02     10.85 o 
   2   9   7        0.85        2.62     10.39 o 
  -1 -11   8        2.08       -2.65      8.62 o 
   0 -11   8        0.34        4.06      7.81 o 
   1 -11   8       17.62       26.19     11.73 o 
  -3 -10   8        0.02        8.66      8.41 o 
  -2 -10   8        0.96        3.22      7.78 o 
  -1 -10   8        1.30       -3.18      6.68 o 
   0 -10   8        4.84       -5.69      6.75 o 
   1 -10   8        6.48       21.95     10.57 o 
   2 -10   8        0.04       -2.09      8.94 o 
   3 -10   8        7.57        5.20     10.74 o 
  -5  -9   8        5.73        3.11      9.15 o 
  -4  -9   8       56.91       43.44     12.58 o 
  -3  -9   8       15.82       23.04      9.40 o 
  -2  -9   8       62.18       53.41     11.59 o 
  -1  -9   8        6.10        4.77      6.82 o 
   0  -9   8        1.96        0.53      6.75 o 
   1  -9   8        6.54       -5.69      6.29 o 
   2  -9   8        6.21        8.91      9.30 o 
   3  -9   8        8.50        6.64     10.32 o 
   4  -9   8       44.69       43.54     13.75 o 
  -5  -8   8        2.77        2.83      8.38 o 
  -4  -8   8       23.10       23.47      9.86 o 
  -3  -8   8      106.51      123.59     16.75 o 
  -2  -8   8      162.04      131.94     12.97 o 
  -1  -8   8      149.75      128.02     12.55 o 
   0  -8   8      445.39      449.69     22.23 o 
   1  -8   8      133.16      133.96     16.58 o 
   2  -8   8       10.11        9.37      8.31 o 
   3  -8   8       16.77        5.16      8.87 o 
   4  -8   8       25.87       31.67     12.16 o 
   5  -8   8        0.52       -1.45      9.01 o 
  -6  -7   8        3.30        9.33     10.64 o 
  -5  -7   8       32.17       27.92     10.89 o 
  -4  -7   8      116.32      127.22     10.84 o 
  -3  -7   8        0.79        3.83      4.29 o 
  -2  -7   8       93.01       88.12      8.80 o 
  -1  -7   8        2.92        6.89      6.79 o 
   0  -7   8       41.51       46.02     10.39 o 
   1  -7   8       50.35       41.57     10.64 o 
   2  -7   8      215.05      186.44     15.37 o 
   3  -7   8      294.04      286.57     18.98 o 
   4  -7   8       88.23       74.54     14.14 o 
   5  -7   8        7.63        0.99      8.80 o 
   6  -7   8       32.92       38.03     12.94 o 
  -6  -6   8        0.05       -6.57      8.06 o 
  -5  -6   8       14.94       11.13      8.66 o 
  -4  -6   8      107.44      121.63     10.16 o 
  -3  -6   8      638.83      625.55     16.93 o 
  -2  -6   8        0.53       -0.91      3.68 o 
  -1  -6   8       27.28       22.86      5.01 o 
   0  -6   8      439.54      446.30     19.58 o 
   1  -6   8       33.10       44.11      9.58 o 
   2  -6   8      147.54      165.48     13.82 o 
   3  -6   8       44.73       50.90     11.63 o 
   4  -6   8       50.05       29.65     10.21 o 
   5  -6   8        9.20       -0.74      7.28 o 
   6  -6   8        8.67       12.16     10.14 o 
  -7  -5   8       75.99       55.56     14.63 o 
  -6  -5   8        3.60       -5.41      8.77 o 
  -5  -5   8      269.05      273.97     12.43 o 
  -4  -5   8        9.03        9.00      5.03 o 
  -3  -5   8        1.24        4.89      3.98 o 
  -2  -5   8      294.36      270.24     10.23 o 
  -1  -5   8      116.68      112.81      6.84 o 
   0  -5   8        0.78       -1.22      2.95 o 
   1  -5   8      158.69      141.13     11.56 o 
   2  -5   8      284.79      288.98     16.22 o 
   3  -5   8       13.45       11.91      7.10 o 
   4  -5   8        4.08        5.55      7.35 o 
   5  -5   8       21.00        9.01      8.06 o 
   6  -5   8        3.51        7.42      8.94 o 
  -7  -4   8        0.13       -2.79      8.84 o 
  -6  -4   8        9.94       10.89      8.24 o 
  -5  -4   8      327.70      325.82     13.08 o 
  -4  -4   8       77.90       91.16      8.60 o 
  -3  -4   8       60.12       64.02      7.05 o 
  -2  -4   8      839.64      890.97     18.82 o 
  -1  -4   8       39.42       49.67      8.66 o 
   0  -4   8      297.95      292.04      9.76 o 
   1  -4   8      300.92      290.50     11.91 o 
   2  -4   8      128.87      151.56     11.45 o 
   3  -4   8     1103.48     1020.47     30.40 o 
   4  -4   8       25.62       15.13      7.88 o 
   5  -4   8        0.18        4.70      6.82 o 
   6  -4   8        5.45       10.46      8.94 o 
   7  -4   8        1.43       -0.74      8.94 o 
  -7  -3   8       10.66        8.62      9.19 o 
  -6  -3   8       99.77      128.55     11.44 o 
  -5  -3   8      792.43      807.85     20.11 o 
  -4  -3   8      511.34      483.82     19.28 o 
  -3  -3   8       36.71       42.66      5.64 o 
  -2  -3   8      178.53      186.48      7.86 o 
  -1  -3   8      490.97      547.61     14.36 o 
   0  -3   8        5.00        7.29      2.20 o 
   1  -3   8      236.80      238.52      8.58 o 
   2  -3   8       14.24       10.18      5.44 o 
   3  -3   8       76.52       71.61     10.96 o 
   4  -3   8      636.74      633.27     25.20 o 
   5  -3   8     1180.27     1140.36     36.97 o 
   6  -3   8        2.78       -3.36      7.25 o 
   7  -3   8        5.64        0.60      9.83 o 
  -7  -2   8       28.92       25.41     10.07 o 
  -6  -2   8       46.92       34.87      7.43 o 
  -5  -2   8      263.63      256.25     11.20 o 
  -4  -2   8       21.50       24.21      7.40 o 
  -3  -2   8      412.19      428.88      8.49 o 
  -2  -2   8       77.32       82.78      5.72 o 
  -1  -2   8      341.03      333.78      6.61 o 
   0  -2   8      230.21      242.53      8.87 o 
   1  -2   8      164.34      148.61      5.60 o 
   2  -2   8      773.01      777.73     15.25 o 
   3  -2   8      848.78      804.09     25.48 o 
   4  -2   8        2.69       -3.71      4.77 o 
   5  -2   8       36.35       26.23      9.44 o 
   6  -2   8        6.50       11.35      8.45 o 
   7  -2   8       44.90       79.74     16.08 o 
  -7  -1   8        6.07        6.08      8.13 o 
  -6  -1   8       93.35       86.31     13.25 o 
  -5  -1   8       12.02        7.05      3.69 o 
  -4  -1   8      115.80      109.22      5.32 o 
  -3  -1   8      178.83      191.67      5.97 o 
  -2  -1   8      973.30     1111.67     16.71 o 
  -1  -1   8        6.99       19.27      2.81 o 
   0  -1   8       19.19       20.52      3.86 o 
   1  -1   8      160.43      147.30      5.07 o 
   2  -1   8       40.80       64.22      4.23 o 
   3  -1   8      334.93      339.99     11.53 o 
   4  -1   8      172.06      172.97      9.44 o 
   5  -1   8      114.01      143.25     16.75 o 
   6  -1   8       20.64       19.47     10.29 o 
   7  -1   8        5.96        1.10      8.80 o 
  -6   0   8      223.42      205.00     14.24 o 
  -5   0   8       45.48       46.48      8.98 o 
  -4   0   8        1.71        2.81      3.27 o 
  -3   0   8       66.10       59.93      5.21 o 
  -2   0   8       78.21       74.13      3.68 o 
  -1   0   8       37.10       38.99      3.34 o 
   0   0   8      607.18      623.61      9.83 o 
   1   0   8        3.15        2.87      2.03 o 
   2   0   8      150.64      134.19      5.14 o 
   3   0   8      292.35      302.04     11.10 o 
   4   0   8        9.80        5.31      4.43 o 
   5   0   8       12.62       11.70      7.92 o 
   6   0   8       63.28       68.04     14.49 o 
   7   0   8       36.21       45.42     14.24 o 
  -7   1   8      313.35      279.36     18.56 o 
  -6   1   8      224.43      216.66     15.16 o 
  -5   1   8       30.11       52.17      9.65 o 
  -4   1   8      471.37      476.30     18.38 o 
  -3   1   8      337.09      326.76     14.24 o 
  -2   1   8      133.08      125.58      9.12 o 
  -1   1   8       14.49       18.20      3.53 o 
   0   1   8        4.65        0.53      1.83 o 
   1   1   8       34.88       34.43      3.52 o 
   2   1   8       30.80       29.57      3.38 o 
   3   1   8       39.61       40.26      7.63 o 
   4   1   8      387.59      385.24     11.31 o 
   5   1   8        5.26        6.34      5.37 o 
   6   1   8       57.08       80.09     15.48 o 
   7   1   8       33.92       37.68     13.22 o 
  -7   2   8        0.51        1.59      8.87 o 
  -6   2   8       14.17       11.31      8.06 o 
  -5   2   8        3.72       -5.05      5.51 o 
  -4   2   8        4.00        7.00      5.69 o 
  -3   2   8      194.82      190.12     11.95 o 
  -2   2   8       81.78       71.01      9.68 o 
  -1   2   8      360.55      333.76     15.41 o 
   0   2   8       33.05       37.93     13.70 o 
   1   2   8      841.45      832.48     12.18 o 
   2   2   8        4.86        1.27      2.18 o 
   3   2   8      213.64      211.80      8.05 o 
   4   2   8        2.45        1.94      3.67 o 
   5   2   8        0.02       -3.04      3.97 o 
   6   2   8       85.78       95.70      9.53 o 
   7   2   8        1.01       12.14      8.37 o 
  -7   3   8       29.55       69.17     14.99 o 
  -6   3   8       42.20       40.40     11.88 o 
  -5   3   8       71.91       67.79     12.55 o 
  -4   3   8       28.23       37.82     10.07 o 
  -3   3   8       17.97       22.48      7.95 o 
  -2   3   8        1.81       -1.45      5.94 o 
  -1   3   8       51.90       61.15     10.99 o 
   0   3   8        2.72       -0.05      2.03 o 
   1   3   8        3.35        1.29      1.98 o 
   2   3   8       86.45       88.48      6.09 o 
   3   3   8      186.28      196.35      8.35 o 
   4   3   8        9.50        4.18      4.19 o 
   5   3   8       47.43       49.29      7.52 o 
   6   3   8       44.17       50.05      8.59 o 
  -7   4   8       15.71       22.16     12.09 o 
  -6   4   8       10.19       16.47      9.44 o 
  -5   4   8       22.38        3.07      8.66 o 
  -4   4   8        6.35        6.11      8.24 o 
  -3   4   8      161.33      146.15     13.36 o 
  -2   4   8      356.47      355.89     17.60 o 
  -1   4   8        3.42       13.43      7.95 o 
   0   4   8      597.95      630.62     23.75 o 
   1   4   8        5.88        4.73      3.92 o 
   2   4   8      104.57      106.83      8.24 o 
   3   4   8        2.72       -5.02      4.42 o 
   4   4   8       34.57       41.92     11.84 o 
   5   4   8        0.24       -5.58      4.85 o 
   6   4   8        9.68       21.69      7.60 o 
  -6   5   8        8.18       16.79     10.07 o 
  -5   5   8      107.28      132.68     18.27 o 
  -4   5   8       68.07       89.63     15.13 o 
  -3   5   8      101.66      155.69     17.04 o 
  -2   5   8      257.23      215.60     15.55 o 
  -1   5   8      169.89      166.40     15.20 o 
   0   5   8        0.80        3.78      8.55 o 
   1   5   8       55.48       54.75     12.19 o 
   2   5   8        2.63       -1.25      4.69 o 
   3   5   8       11.96        9.53      5.23 o 
   4   5   8        0.31        1.06      5.39 o 
   5   5   8       37.13       28.13      8.20 o 
   6   5   8        8.37       15.99      8.63 o 
  -6   6   8        0.12        2.26     10.89 o 
  -5   6   8       12.31        9.15      9.51 o 
  -4   6   8        0.80        0.04      9.26 o 
  -3   6   8        7.08        4.21      9.54 o 
  -2   6   8       77.29       63.69     13.36 o 
  -1   6   8       52.86       42.63     13.40 o 
   0   6   8      984.81      947.27     32.20 o 
   1   6   8        3.67        7.92      9.05 o 
   2   6   8       22.63       22.62     10.85 o 
   3   6   8       20.73        8.69      7.95 o 
   4   6   8        3.95       -0.78      5.78 o 
   5   6   8        5.98       12.28      7.52 o 
  -5   7   8        8.77       -6.82      9.97 o 
  -4   7   8       20.93        9.47     11.59 o 
  -3   7   8       31.83       18.52     10.71 o 
  -2   7   8        0.04       -8.94      8.45 o 
  -1   7   8       30.05       20.82     11.10 o 
   0   7   8        1.95       -3.00      8.09 o 
   1   7   8       38.73       33.97     11.17 o 
   2   7   8        1.81      -10.53      7.14 o 
   3   7   8        0.18       -3.11      8.34 o 
   4   7   8       29.76       39.02     12.55 o 
  -4   8   8        0.08      -15.32     10.21 o 
  -3   8   8        4.51       -1.91     10.25 o 
  -2   8   8        8.44       -3.11     11.77 o 
  -1   8   8       17.96        6.15     10.32 o 
   0   8   8       23.98       15.91     10.74 o 
   1   8   8       30.24       46.62     13.40 o 
   2   8   8        0.00        6.89      9.76 o 
   3   8   8       12.32       30.96     12.05 o 
  -2   9   8        6.16      -15.27     10.18 o 
  -1   9   8       13.49       -4.59     10.78 o 
   0   9   8        0.04       -3.32     10.53 o 
   1   9   8        9.37       14.53     11.63 o 
  -1 -11   9        0.17       -1.52      8.48 o 
   0 -11   9        0.16       -4.67      8.34 o 
   1 -11   9       12.36        7.21     10.18 o 
  -3 -10   9       26.85       18.13      9.54 o 
  -2 -10   9       11.13       22.76     10.00 o 
  -1 -10   9        0.49        2.83      7.28 o 
   0 -10   9        5.47        2.62      8.02 o 
   1 -10   9       15.65       33.68     12.26 o 
   2 -10   9        0.00        6.86      9.26 o 
   3 -10   9        2.44       -4.70      9.33 o 
  -4  -9   9       39.94       66.52     14.60 o 
  -3  -9   9        0.34        0.78      7.56 o 
  -2  -9   9        3.82       10.64      7.85 o 
  -1  -9   9        3.77        8.48      7.25 o 
   0  -9   9        2.39       -3.07      6.54 o 
   1  -9   9        0.02       -6.96      6.68 o 
   2  -9   9        0.73       -7.67      7.63 o 
   3  -9   9       17.02       19.97     11.45 o 
   4  -9   9       36.19       15.52     12.23 o 
  -5  -8   9        0.00        1.31      8.24 o 
  -4  -8   9        4.67       12.23      8.69 o 
  -3  -8   9        0.08        0.09      4.81 o 
  -2  -8   9      119.03      135.82     10.10 o 
  -1  -8   9        4.19        3.43      6.86 o 
   0  -8   9      397.74      376.63     21.17 o 
   1  -8   9       40.93       48.35     11.84 o 
   2  -8   9       12.57       -5.41      6.86 o 
   3  -8   9       53.85       82.85     15.80 o 
   4  -8   9       10.73        8.34      9.97 o 
   5  -8   9        5.62       -5.05      8.98 o 
  -6  -7   9       13.98       16.75     10.36 o 
  -5  -7   9       37.05       43.09     12.72 o 
  -4  -7   9       15.21       13.67      5.54 o 
  -3  -7   9      196.26      191.77     10.35 o 
  -2  -7   9        3.81       11.47      4.95 o 
  -1  -7   9       11.86       15.63      5.57 o 
   0  -7   9       77.46       96.67     13.82 o 
   1  -7   9       41.94       49.02     11.20 o 
   2  -7   9      510.41      463.51     23.19 o 
   3  -7   9       23.31       20.50      9.68 o 
   4  -7   9        0.79       -9.38      6.26 o 
   5  -7   9       44.71       42.10     12.34 o 
  -6  -6   9       21.81       19.97     10.46 o 
  -5  -6   9       32.55       30.97      7.27 o 
  -4  -6   9      180.19      186.15     13.31 o 
  -3  -6   9       22.82       20.34      6.05 o 
  -2  -6   9       10.17       11.99      5.23 o 
  -1  -6   9      223.42      209.21     14.79 o 
   0  -6   9      580.17      589.89     16.06 o 
   1  -6   9       17.19       14.07      7.74 o 
   2  -6   9      273.45      254.34     17.04 o 
   3  -6   9      265.09      219.21     16.22 o 
   4  -6   9        1.27        6.15      8.20 o 
   5  -6   9       74.59       87.58     15.27 o 
   6  -6   9       32.73       23.89     12.16 o 
  -7  -5   9       98.38       88.08     16.54 o 
  -6  -5   9       13.85       22.69      9.97 o 
  -5  -5   9      117.93      149.75     11.75 o 
  -4  -5   9        1.89       -6.65      4.44 o 
  -3  -5   9      155.66      157.22      8.97 o 
  -2  -5   9      352.65      385.35     12.48 o 
  -1  -5   9        0.33       -4.19      4.26 o 
   0  -5   9        1.54        0.47      3.32 o 
   1  -5   9       23.33       15.87      7.28 o 
   2  -5   9        0.25       -3.22      5.73 o 
   3  -5   9      135.02      136.22     12.48 o 
   4  -5   9      234.40      255.72     17.60 o 
   5  -5   9        4.62       -5.55      6.89 o 
   6  -5   9        5.37       11.13      9.40 o 
  -7  -4   9       20.19       22.37     11.77 o 
  -6  -4   9       10.97        1.09      5.45 o 
  -5  -4   9       34.32       36.51      6.98 o 
  -4  -4   9       16.30       15.31      5.36 o 
  -3  -4   9      981.87      964.12     20.27 o 
  -2  -4   9      124.15      116.92      7.90 o 
  -1  -4   9       67.50       72.86      7.17 o 
   0  -4   9      750.15      788.55     16.52 o 
   1  -4   9       30.15       23.42      4.77 o 
   2  -4   9        1.41       -1.94      4.17 o 
   3  -4   9      542.26      507.55     21.91 o 
   4  -4   9      174.49      145.16     13.64 o 
   5  -4   9       76.30       77.76     13.89 o 
   6  -4   9       48.74       43.65     12.34 o 
   7  -4   9       11.93       27.22     12.55 o 
  -6  -3   9      242.35      242.04     12.34 o 
  -5  -3   9       46.77       76.03      8.84 o 
  -4  -3   9      802.32      796.09     18.86 o 
  -3  -3   9        0.12        2.55      3.37 o 
  -2  -3   9      114.94      118.38      6.63 o 
  -1  -3   9       32.68       35.26      2.93 o 
   0  -3   9        1.72        2.61      2.86 o 
   1  -3   9       21.35       20.58      3.27 o 
   2  -3   9      460.16      402.96     17.57 o 
   3  -3   9       79.25      112.43     13.25 o 
   4  -3   9      141.95      122.79     12.16 o 
   5  -3   9       97.36      127.45     16.54 o 
   6  -3   9       36.67       32.73     11.27 o 
   7  -3   9       79.32      113.46     18.80 o 
  -7  -2   9       77.80       95.82     15.02 o 
  -6  -2   9       70.80       72.95     13.25 o 
  -5  -2   9        0.23        1.95      4.51 o 
  -4  -2   9      146.14      158.36     10.06 o 
  -3  -2   9      949.79     1010.87     13.62 o 
  -2  -2   9      749.25      736.88     10.82 o 
  -1  -2   9      429.19      434.25      8.04 o 
   0  -2   9     1231.04     1307.38     15.20 o 
   1  -2   9      502.96      491.46     10.72 o 
   2  -2   9      181.99      182.89      6.48 o 
   3  -2   9        2.54        5.74      4.51 o 
   4  -2   9       25.60       17.42      7.78 o 
   5  -2   9       68.31       51.43     11.81 o 
   6  -2   9        0.48       -5.80      6.89 o 
   7  -2   9       23.74       22.48     11.63 o 
  -7  -1   9        0.73       -1.59      7.28 o 
  -6  -1   9        0.24        3.43      6.61 o 
  -5  -1   9       18.29       25.73      8.31 o 
  -4  -1   9        6.07       12.98      3.36 o 
  -3  -1   9      481.08      489.77      9.53 o 
  -2  -1   9      286.17      264.65     10.06 o 
  -1  -1   9      342.76      337.00      8.69 o 
   0  -1   9       61.67       57.80      3.98 o 
   1  -1   9      111.60      106.64      4.79 o 
   2  -1   9      553.83      530.48     10.32 o 
   3  -1   9      150.88      145.84      8.07 o 
   4  -1   9       31.82       27.51      5.88 o 
   5  -1   9       65.50       85.00     14.35 o 
   6  -1   9      227.94      257.49     20.46 o 
   7  -1   9       18.06       -1.38      9.90 o 
  -5   0   9       16.65       17.35      7.14 o 
  -4   0   9        6.25        2.51      5.69 o 
  -3   0   9      237.46      227.11      7.52 o 
  -2   0   9        4.32        6.39      2.28 o 
  -1   0   9      268.60      241.95      6.08 o 
   0   0   9     1805.94     1947.64     18.89 o 
   1   0   9        9.89        6.69      2.49 o 
   2   0   9      103.95       96.07      5.15 o 
   3   0   9        8.42        6.04      4.02 o 
   4   0   9        9.41        1.98      4.29 o 
   5   0   9       25.21       15.12      6.42 o 
   6   0   9      105.43       74.01     15.98 o 
   7   0   9        8.73       12.55     10.53 o 
  -6   1   9        6.98       19.44      9.40 o 
  -5   1   9      271.39      245.79     15.13 o 
  -4   1   9      512.36      554.06     20.43 o 
  -3   1   9        6.48       -3.36      5.30 o 
  -2   1   9       50.83       70.65      9.79 o 
  -1   1   9      205.08      206.99      5.28 o 
   0   1   9        0.32       -0.36      1.98 o 
   1   1   9      162.79      164.36      5.76 o 
   2   1   9        5.92       -0.71      2.25 o 
   3   1   9       44.69       48.90      7.95 o 
   4   1   9      243.62      239.20     12.21 o 
   5   1   9       23.72       11.43      6.17 o 
   6   1   9       15.42       17.60     10.92 o 
   7   1   9        0.24       -1.24     11.03 o 
  -7   2   9        1.31       17.81     10.36 o 
  -6   2   9       35.84       50.86     11.24 o 
  -5   2   9        1.34        3.43      7.14 o 
  -4   2   9        0.01       -7.42      4.95 o 
  -3   2   9      215.22      189.98     12.90 o 
  -2   2   9       55.04       67.65     10.11 o 
  -1   2   9        3.58        0.99      6.47 o 
   0   2   9      148.76      144.30      5.21 o 
   1   2   9      152.55      157.64      5.86 o 
   2   2   9        8.88        4.40      5.87 o 
   3   2   9       46.17       37.43      5.23 o 
   4   2   9       20.66       13.01      4.48 o 
   5   2   9        0.81        0.18      4.43 o 
   6   2   9       35.22       43.57      7.76 o 
  -7   3   9        1.51       11.03     11.06 o 
  -6   3   9      130.36      173.93     19.05 o 
  -5   3   9        9.50        8.48      8.66 o 
  -4   3   9        1.98        9.30      8.16 o 
  -3   3   9      268.48      251.55     15.27 o 
  -2   3   9       10.27        3.15      6.75 o 
  -1   3   9       16.76       16.36      8.02 o 
   0   3   9        2.55        0.21      6.19 o 
   1   3   9       26.63       19.70      3.02 o 
   2   3   9       64.31       70.03      6.28 o 
   3   3   9       54.90       53.64      6.38 o 
   4   3   9        8.10        7.11      4.20 o 
   5   3   9      108.27      126.68     10.41 o 
   6   3   9        9.18       12.10      9.77 o 
  -6   4   9       65.29       93.95     16.47 o 
  -5   4   9        9.87       -0.53      8.94 o 
  -4   4   9       28.30       47.36     12.09 o 
  -3   4   9        1.28       -1.48      8.34 o 
  -2   4   9      275.52      250.88     16.29 o 
  -1   4   9        0.18       -7.49      7.32 o 
   0   4   9      167.24      175.52     14.95 o 
   1   4   9        0.42       -2.69      6.50 o 
   2   4   9        0.10       -6.19      6.72 o 
   3   4   9      129.23      154.01      8.98 o 
   4   4   9       30.50       40.72      7.61 o 
   5   4   9        0.02       -5.25      5.39 o 
   6   4   9        7.86       11.35      7.29 o 
  -6   5   9        5.92       13.71     11.63 o 
  -5   5   9       77.12       82.81     15.59 o 
  -4   5   9       20.68       15.41     10.78 o 
  -3   5   9        8.99        7.03      9.54 o 
  -2   5   9      144.16      147.81     15.16 o 
  -1   5   9        0.14        2.65      9.58 o 
   0   5   9        0.36        9.30      8.62 o 
   1   5   9        7.78        4.88      9.93 o 
   2   5   9       99.66      105.04     15.66 o 
   3   5   9        6.23        7.52      5.35 o 
   4   5   9        0.04        0.49      5.60 o 
   5   5   9       18.34       14.77      7.46 o 
  -5   6   9        7.91        5.27     11.13 o 
  -4   6   9        2.82        2.01      9.58 o 
  -3   6   9        7.04       -7.39      8.41 o 
  -2   6   9       23.74       27.82     11.63 o 
  -1   6   9      186.65      165.48     15.48 o 
   0   6   9      105.47      150.29     18.17 o 
   1   6   9       85.63      110.17     15.55 o 
   2   6   9      125.86      151.73     18.52 o 
   3   6   9       35.59       26.44     10.43 o 
   4   6   9       11.15       10.57      8.84 o 
   5   6   9        0.12        1.38      8.82 o 
  -4   7   9       82.66       87.05     17.96 o 
  -3   7   9        3.60       -5.83      7.95 o 
  -2   7   9        0.99       -6.01      9.08 o 
  -1   7   9        0.30       -8.69      9.76 o 
   0   7   9        0.82       -3.89      7.95 o 
   1   7   9       16.41       19.90     10.25 o 
   2   7   9       18.93       12.37      9.54 o 
   3   7   9        2.07        4.17      8.34 o 
   4   7   9       15.25       15.02     11.42 o 
  -3   8   9        4.89       -7.60     11.35 o 
  -2   8   9        0.67      -14.26      9.51 o 
  -1   8   9       10.60       -8.84      9.65 o 
   0   8   9       25.65       22.30     11.10 o 
   1   8   9       43.13       32.55     12.90 o 
   2   8   9        3.58        5.16      9.30 o 
  -1   9   9        6.19        0.60     11.42 o 
   0   9   9        0.51       -5.27     11.38 o 
  -3 -10  10       23.61       27.25     11.98 o 
  -2 -10  10        9.11       21.24     10.29 o 
  -1 -10  10       31.08       40.51     11.27 o 
   0 -10  10       29.10       36.86     11.73 o 
   1 -10  10        0.14       -0.07      9.05 o 
   2 -10  10        2.22       -0.11      8.48 o 
  -4  -9  10       12.73       24.39     11.42 o 
  -3  -9  10        7.72       10.78      8.59 o 
  -2  -9  10        2.51        5.94      7.60 o 
  -1  -9  10        0.46        1.77      7.03 o 
   0  -9  10        0.43        2.90      7.25 o 
   1  -9  10        1.34        5.41      8.20 o 
   2  -9  10       30.50       60.83     14.28 o 
   3  -9  10        0.49       -6.82      8.48 o 
   4  -9  10       47.66       56.30     16.12 o 
  -5  -8  10        4.78       23.89     11.10 o 
  -4  -8  10       35.71       42.80      7.91 o 
  -3  -8  10       17.66       11.05      8.89 o 
  -2  -8  10        0.12        0.22      4.27 o 
  -1  -8  10        2.32       -2.05      6.08 o 
   0  -8  10       26.70       22.69      9.33 o 
   1  -8  10        8.53       10.82      8.52 o 
   2  -8  10        3.52        3.00      7.99 o 
   3  -8  10        2.67       -1.27      8.09 o 
   4  -8  10        6.11       -6.04      8.59 o 
   5  -8  10        2.10       -5.80      8.98 o 
  -6  -7  10       12.81        9.26     10.67 o 
  -5  -7  10       34.71       46.23     12.69 o 
  -4  -7  10       83.74       87.30     21.56 o 
  -3  -7  10       58.78       54.11      7.86 o 
  -2  -7  10      115.67      106.05      9.83 o 
  -1  -7  10       21.54       22.95      6.10 o 
   0  -7  10        5.37       14.35      8.62 o 
   1  -7  10       72.86       69.06     13.01 o 
   2  -7  10       80.30       90.23     14.53 o 
   3  -7  10       31.48       31.99     11.24 o 
   4  -7  10       28.87       23.36     10.57 o 
   5  -7  10       41.98       43.09     12.83 o 
  -6  -6  10       13.74       33.82     12.16 o 
  -5  -6  10       20.18       15.75      6.94 o 
  -4  -6  10       47.75       55.04      8.39 o 
  -3  -6  10      114.31      106.52     15.41 o 
  -2  -6  10      355.88      335.67     12.77 o 
  -1  -6  10      400.98      375.50     13.29 o 
   0  -6  10        5.45       20.61      5.48 o 
   1  -6  10      160.34      138.09     13.08 o 
   2  -6  10       89.16      113.42     15.09 o 
   3  -6  10      108.03      110.84     15.45 o 
   4  -6  10       81.08       82.07     14.17 o 
   5  -6  10        1.56       -8.27      7.14 o 
   6  -6  10        0.10       -5.51      7.88 o 
  -6  -5  10       14.88       11.35      8.69 o 
  -5  -5  10        8.39        7.44      5.69 o 
  -4  -5  10      122.11      123.90      8.77 o 
  -3  -5  10        1.97        2.52      4.14 o 
  -2  -5  10       46.37       36.03      6.10 o 
  -1  -5  10       27.17       33.12      5.82 o 
   0  -5  10        6.15       -0.14      3.82 o 
   1  -5  10      176.52      183.71     10.74 o 
   2  -5  10        8.88       17.35      7.60 o 
   3  -5  10      189.35      150.18     13.57 o 
   4  -5  10      134.00      143.04     16.97 o 
   5  -5  10       25.99       17.99      9.83 o 
   6  -5  10       96.01      130.92     18.91 o 
  -6  -4  10        4.15        2.18      5.76 o 
  -5  -4  10       10.08       14.19      5.78 o 
  -4  -4  10      130.63      130.02      9.48 o 
  -3  -4  10      799.05      814.50     19.15 o 
  -2  -4  10       87.89       92.80      8.84 o 
  -1  -4  10       95.39       84.26      7.44 o 
   0  -4  10      104.36       95.29      7.20 o 
   1  -4  10        0.10       -2.06      3.32 o 
   2  -4  10       29.08       41.25      9.12 o 
   3  -4  10      142.88      134.59     12.48 o 
   4  -4  10        0.11       -1.59      6.36 o 
   5  -4  10        0.48        0.14      7.03 o 
   6  -4  10        0.24       -2.09      8.48 o 
  -7  -3  10       49.77       49.55     12.51 o 
  -6  -3  10       17.58        7.28      7.95 o 
  -5  -3  10      376.22      397.94     14.64 o 
  -4  -3  10       69.69       93.65     20.43 o 
  -3  -3  10       55.95       83.04      8.15 o 
  -2  -3  10       22.53       23.14      6.27 o 
  -1  -3  10        4.81       12.23      4.22 o 
   0  -3  10        0.63       -0.26      2.25 o 
   1  -3  10       11.18       10.49      3.02 o 
   2  -3  10      441.00      425.49     13.80 o 
   3  -3  10        0.10        5.48      6.19 o 
   4  -3  10       25.92       25.24      8.87 o 
   5  -3  10        7.42       10.53      7.99 o 
   6  -3  10       20.66       12.90      9.44 o 
  -7  -2  10       12.93       18.20      9.76 o 
  -6  -2  10        7.46        8.13      7.81 o 
  -5  -2  10       89.10       69.42     12.48 o 
  -4  -2  10       51.44       49.82      7.37 o 
  -3  -2  10       15.86       18.27      4.76 o 
  -2  -2  10      660.86      692.40     10.99 o 
  -1  -2  10      355.38      300.08      7.22 o 
   0  -2  10      586.93      668.88     11.21 o 
   1  -2  10      773.70      731.27     12.27 o 
   2  -2  10       86.52       87.45      8.33 o 
   3  -2  10      289.00      291.87     11.57 o 
   4  -2  10       41.63       48.88     10.85 o 
   5  -2  10        0.19       -5.16      6.96 o 
   6  -2  10        7.04       -2.44      7.81 o 
   7  -2  10        0.40       -1.17      9.12 o 
  -7  -1  10        3.57        3.36      7.63 o 
  -6  -1  10        6.51       13.71      8.20 o 
  -5  -1  10      543.42      529.71     24.18 o 
  -4  -1  10       96.86       76.66     12.19 o 
  -3  -1  10      105.00      107.63      5.31 o 
  -2  -1  10       78.00       77.75      8.21 o 
  -1  -1  10       10.42        9.31      2.79 o 
   0  -1  10        9.65       11.45      2.97 o 
   1  -1  10       13.44       16.45      3.93 o 
   2  -1  10      202.70      186.04      6.61 o 
   3  -1  10       53.23       52.69     15.66 o 
   4  -1  10       44.40       50.14      7.70 o 
   5  -1  10      676.63      716.15     30.79 o 
   6  -1  10       34.36       43.62     12.90 o 
   7  -1  10        2.24        2.86     10.21 o 
  -7   0  10       30.64       43.54     11.91 o 
  -5   0  10        3.84       -0.78      6.29 o 
  -4   0  10        0.38        1.01      4.16 o 
  -3   0  10        7.32        8.21      5.67 o 
  -2   0  10        2.45        0.99      2.20 o 
  -1   0  10      156.22      139.21      5.11 o 
   0   0  10      486.91      506.20      9.55 o 
   1   0  10       17.94       17.12      3.16 o 
   2   0  10      368.92      365.97      9.05 o 
   3   0  10      174.43      184.00     15.99 o 
   4   0  10       36.31       27.31     11.10 o 
   5   0  10       22.26       18.26      6.81 o 
   6   0  10        4.01       11.95      9.65 o 
  -6   1  10       32.92       43.40     11.03 o 
  -5   1  10      104.22      142.62     15.16 o 
  -4   1  10      134.16      127.70     11.24 o 
  -3   1  10        6.79        7.17      6.22 o 
  -2   1  10       70.36       80.56     12.02 o 
  -1   1  10        1.17       -2.68      3.08 o 
   0   1  10        0.21       -0.13      2.32 o 
   1   1  10       37.73       27.02      3.81 o 
   2   1  10       38.85       41.37      4.48 o 
   3   1  10      189.18      178.43      9.82 o 
   4   1  10       37.89       51.73      8.51 o 
   5   1  10       13.81        7.29      6.04 o 
   6   1  10        7.67        3.10      8.25 o 
  -7   2  10        6.43        9.37      8.98 o 
  -6   2  10      106.85      163.96     18.38 o 
  -5   2  10        0.01       -7.67      6.01 o 
  -4   2  10       16.52        6.47      7.88 o 
  -3   2  10       42.96       70.19     11.56 o 
  -2   2  10       12.29       20.68      9.08 o 
  -1   2  10      127.54      110.52     10.92 o 
   0   2  10       41.48       33.39      5.38 o 
   1   2  10        1.87        1.00      2.59 o 
   2   2  10       33.82       25.32      5.91 o 
   3   2  10        0.74       -5.23      4.21 o 
   4   2  10       11.35       15.50      6.03 o 
   5   2  10        9.33        6.45      6.39 o 
   6   2  10        5.19       11.90      7.73 o 
  -7   3  10       82.03       86.74     16.89 o 
  -6   3  10       96.60      109.29     16.86 o 
  -5   3  10        5.87       -2.16      8.09 o 
  -4   3  10      104.58      134.73     15.66 o 
  -3   3  10      165.45      172.31     13.68 o 
  -2   3  10       28.41       37.22     10.57 o 
  -1   3  10      150.32      132.26     13.22 o 
   0   3  10        1.07       -3.61      3.30 o 
   1   3  10       34.58       24.73     10.99 o 
   2   3  10       27.46       25.36      7.65 o 
   3   3  10        6.20        1.39      3.87 o 
   4   3  10       75.33       82.01      8.27 o 
   5   3  10       33.96       48.11      7.42 o 
   6   3  10        8.01       11.33      8.93 o 
  -6   4  10       36.70       50.15     14.56 o 
  -5   4  10        0.38       -2.33      9.30 o 
  -4   4  10        4.22        2.33      7.71 o 
  -3   4  10       91.98      109.67     15.91 o 
  -2   4  10       45.89       46.23     12.51 o 
  -1   4  10      144.83      156.86     17.32 o 
   0   4  10       16.92       -1.63      7.95 o 
   1   4  10      100.21      113.35     15.83 o 
   2   4  10        0.01       -2.79      7.78 o 
   3   4  10       48.71       44.59      6.56 o 
   4   4  10        0.60       -0.96      4.79 o 
   5   4  10        3.59       -3.07      6.26 o 
  -6   5  10        2.26       -1.56     10.78 o 
  -5   5  10        6.14      -10.46      8.77 o 
  -4   5  10       10.71        1.84      9.54 o 
  -3   5  10        1.65        2.19      8.55 o 
  -2   5  10        0.48        0.95      9.26 o 
  -1   5  10        5.72       -0.11      8.34 o 
   0   5  10        1.27       13.64      9.93 o 
   1   5  10        4.32        5.69      8.24 o 
   2   5  10       41.40       38.81     11.81 o 
   3   5  10        7.42       -3.64      7.46 o 
   4   5  10        0.40       -2.53      6.50 o 
   5   5  10        3.07       -6.69      6.08 o 
  -5   6  10       14.40       15.13     12.37 o 
  -4   6  10        5.18       -6.75      9.86 o 
  -3   6  10       32.41       24.18     11.56 o 
  -2   6  10       48.32       46.30     13.93 o 
  -1   6  10       18.51       17.46     10.92 o 
   0   6  10       22.15       15.13     10.67 o 
   1   6  10       47.44       70.37     14.39 o 
   2   6  10       30.92       49.73     13.25 o 
   3   6  10        0.53       -3.92      8.66 o 
   4   6  10        2.78        1.87      8.66 o 
  -4   7  10       30.76        3.36     12.09 o 
  -3   7  10        0.00      -12.35      8.24 o 
  -2   7  10       39.38       27.04     13.71 o 
  -1   7  10       13.98       18.49     11.95 o 
   0   7  10        0.42       -2.62      8.62 o 
   1   7  10        0.15      -10.21      8.69 o 
   2   7  10        2.43        6.19      8.94 o 
   3   7  10        3.44       -8.24      8.69 o 
  -3   8  10        2.33      -18.03     12.02 o 
  -2   8  10       13.61        4.67     13.54 o 
  -1   8  10        0.23       -1.59     11.95 o 
   0   8  10      109.27       67.72     15.80 o 
   1   8  10       13.57       29.30     12.65 o 
   2   8  10        1.17       16.33     10.89 o 
  -2 -10  11        0.02        1.02      8.77 o 
  -1 -10  11       49.22       61.00     13.15 o 
   0 -10  11       36.45       54.22     13.43 o 
   1 -10  11       14.28       14.46     10.36 o 
   2 -10  11        1.70       -0.78     10.04 o 
  -4  -9  11       19.58       42.84     13.75 o 
  -3  -9  11        0.93        1.45      5.89 o 
  -2  -9  11        4.84        3.99      7.85 o 
  -1  -9  11        3.77       13.40      8.73 o 
   0  -9  11        0.08       -9.37      6.43 o 
   1  -9  11       63.43       72.07     14.63 o 
   2  -9  11       15.41       -3.99      7.99 o 
   3  -9  11       28.80       20.18     12.51 o 
  -5  -8  11       16.70        0.99      8.94 o 
  -4  -8  11        1.01       -3.02      5.60 o 
  -3  -8  11       16.24       18.55      6.40 o 
  -2  -8  11        1.70        4.46      4.96 o 
  -1  -8  11       13.85       13.89      8.06 o 
   0  -8  11        0.10       -8.69      6.08 o 
   1  -8  11       38.59       45.49     12.02 o 
   2  -8  11        0.35       -3.07      8.09 o 
   3  -8  11       13.15       12.69     10.11 o 
   4  -8  11        0.01        4.84     10.57 o 
  -5  -7  11        0.03       -1.20     14.74 o 
  -4  -7  11      106.33      106.18     10.97 o 
  -3  -7  11       37.70       35.11      6.85 o 
  -2  -7  11       59.23       72.94     12.51 o 
  -1  -7  11        6.51        3.28      6.40 o 
   0  -7  11        7.11        4.59      7.92 o 
   1  -7  11       11.01       15.91      9.93 o 
   2  -7  11       13.65        0.99      7.95 o 
   3  -7  11       18.29       17.74     10.04 o 
   4  -7  11       87.80      102.61     16.51 o 
   5  -7  11       60.08       68.99     15.34 o 
  -6  -6  11       34.95       39.48     12.87 o 
  -5  -6  11        3.56        3.07      5.83 o 
  -4  -6  11        0.04        2.17      5.26 o 
  -3  -6  11      113.98      126.39     11.49 o 
  -2  -6  11      513.47      474.64     15.42 o 
  -1  -6  11      143.06      131.98     12.58 o 
   0  -6  11      622.55      585.55     17.11 o 
   1  -6  11      188.30      158.66     14.21 o 
   2  -6  11        4.08        6.43      8.24 o 
   3  -6  11       53.69       56.69     12.62 o 
   4  -6  11        3.81        2.19      7.17 o 
   5  -6  11       13.50        9.19      9.37 o 
  -6  -5  11        1.63       -1.08      6.41 o 
  -5  -5  11      178.84      199.31     11.93 o 
  -4  -5  11       68.85       62.28      8.71 o 
  -3  -5  11        8.90        8.87      4.88 o 
  -2  -5  11      109.85      116.26     10.02 o 
  -1  -5  11        0.01        2.87      8.20 o 
   0  -5  11       57.71       49.31      7.08 o 
   1  -5  11       95.64       96.74      9.27 o 
   2  -5  11      522.20      481.43     22.55 o 
   3  -5  11      120.04      112.01     14.99 o 
   4  -5  11       98.69      117.56     16.19 o 
   5  -5  11       88.48      106.03     16.86 o 
   6  -5  11       36.33       47.93     13.32 o 
  -6  -4  11       48.56       46.20     12.44 o 
  -5  -4  11       37.56       40.66      7.93 o 
  -4  -4  11       17.12       14.13      5.74 o 
  -3  -4  11      403.12      399.87     13.94 o 
  -2  -4  11       42.10       38.44      6.34 o 
  -1  -4  11      144.79      138.29      8.11 o 
   0  -4  11      144.00      134.84      7.91 o 
   1  -4  11        0.94       -2.22      3.80 o 
   2  -4  11      369.10      348.75     18.24 o 
   3  -4  11       62.07       63.16     11.95 o 
   4  -4  11        4.23        6.26      7.28 o 
   5  -4  11       58.35       57.22     13.22 o 
   6  -4  11       11.62        0.32      9.40 o 
  -7  -3  11      149.44      123.60     17.46 o 
  -6  -3  11        5.57       -4.06      7.49 o 
  -5  -3  11      135.64      129.40     16.36 o 
  -4  -3  11        0.14       -2.25      4.26 o 
  -3  -3  11       15.08       18.89      4.95 o 
  -2  -3  11      316.28      307.75     11.36 o 
  -1  -3  11       88.72       96.94      8.30 o 
   0  -3  11       19.95       21.46      3.56 o 
   1  -3  11       40.41       42.70      4.76 o 
   2  -3  11      117.74      114.49      5.94 o 
   3  -3  11       86.92       79.10     12.19 o 
   4  -3  11        0.07       -7.81      5.44 o 
   5  -3  11        8.84        3.64      8.13 o 
   6  -3  11        1.50        4.56      9.08 o 
  -7  -2  11        1.04        5.83      9.19 o 
  -6  -2  11       16.55       24.64     10.50 o 
  -5  -2  11      192.87      186.13     15.55 o 
  -4  -2  11        2.65        5.62      6.68 o 
  -3  -2  11      174.56      157.49      8.40 o 
  -2  -2  11       80.68       77.56      6.99 o 
  -1  -2  11        0.41       -0.72      2.39 o 
   0  -2  11     1016.62     1074.66     15.11 o 
   1  -2  11      143.53      132.51      6.69 o 
   2  -2  11        3.26       -1.15      2.77 o 
   3  -2  11      552.38      526.49     15.99 o 
   4  -2  11       17.75       10.18      8.06 o 
   5  -2  11       32.68       10.18      9.19 o 
   6  -2  11        6.52        8.31      9.51 o 
  -7  -1  11        6.80        3.71      7.67 o 
  -6  -1  11      203.53      172.13     15.30 o 
  -5  -1  11      255.57      206.06     16.01 o 
  -4  -1  11      389.00      360.83     19.97 o 
  -3  -1  11        9.26        0.19      5.07 o 
  -2  -1  11       38.19       36.94      4.19 o 
  -1  -1  11       11.57        9.11      2.96 o 
   0  -1  11        2.25        1.12      2.64 o 
   1  -1  11        9.62        9.88      3.22 o 
   2  -1  11        0.39        0.64      2.75 o 
   3  -1  11      152.53      148.86      9.09 o 
   4  -1  11      426.95      435.20     16.01 o 
   5  -1  11      223.54      225.46     18.34 o 
   6  -1  11        0.18      -10.11      8.66 o 
  -7   0  11       10.73        8.73      9.37 o 
  -6   0  11       98.40      102.71     15.09 o 
  -5   0  11      105.61      121.66     15.45 o 
  -4   0  11        0.02       -0.58      4.25 o 
  -3   0  11      156.51      160.56      8.60 o 
  -2   0  11      295.33      265.62     10.46 o 
  -1   0  11      315.16      298.01     12.23 o 
   0   0  11       65.33       69.99      4.79 o 
   1   0  11      176.01      186.24      7.07 o 
   2   0  11      241.96      232.12      9.12 o 
   3   0  11      132.55      126.10     13.71 o 
   4   0  11       21.67       10.28      5.87 o 
   5   0  11       49.72       55.35      9.23 o 
   6   0  11        0.01       11.24     11.17 o 
  -5   1  11        4.37        2.51      7.85 o 
  -4   1  11       10.05       11.17      7.92 o 
  -3   1  11      188.03      150.46     12.09 o 
  -2   1  11      270.23      260.10     10.73 o 
  -1   1  11        2.06       -1.27      3.26 o 
   0   1  11        4.46        2.78      3.31 o 
   1   1  11       40.29       49.51      6.38 o 
   2   1  11       83.17       88.36      8.39 o 
   3   1  11       30.45       44.90      7.52 o 
   4   1  11       75.61       78.47      9.55 o 
   5   1  11        0.50        1.08      6.42 o 
   6   1  11       19.75       27.83      8.48 o 
  -6   2  11       97.72      101.26     16.15 o 
  -5   2  11       26.06       14.39      9.40 o 
  -4   2  11        0.76       -2.33      6.29 o 
  -3   2  11        0.43       -0.28      7.74 o 
  -2   2  11        2.76        6.43      8.45 o 
  -1   2  11       62.32       65.81      7.47 o 
   0   2  11      144.58      110.57     10.99 o 
   1   2  11        5.55        1.49      4.42 o 
   2   2  11       30.37       34.80     14.03 o 
   3   2  11       12.71        1.98      5.78 o 
   4   2  11        4.72        8.81      6.75 o 
   5   2  11        3.38       -0.14      6.70 o 
   6   2  11       42.92       47.75     11.00 o 
  -6   3  11       44.49       62.77     14.56 o 
  -5   3  11       27.92       22.83     11.81 o 
  -4   3  11      173.22      191.57     15.76 o 
  -3   3  11       48.79       62.14     13.04 o 
  -2   3  11       46.36       58.57     12.30 o 
  -1   3  11       22.83       35.52     11.56 o 
   0   3  11        2.40       -3.85      3.71 o 
   1   3  11        6.52        8.31      8.16 o 
   2   3  11        0.02       -3.36      6.08 o 
   3   3  11       23.02       15.13      6.64 o 
   4   3  11       73.58      105.41     11.70 o 
   5   3  11        0.29       -3.09      6.31 o 
  -6   4  11        1.47       -5.27     11.13 o 
  -5   4  11        0.07       -6.36      9.37 o 
  -4   4  11       10.95       16.08     10.64 o 
  -3   4  11       25.38       29.97     11.88 o 
  -2   4  11       25.93       23.47     10.71 o 
  -1   4  11       26.92       36.16     11.88 o 
   0   4  11       14.83       19.09     10.85 o 
   1   4  11      111.88      139.79     16.82 o 
   2   4  11        1.30        1.66      7.78 o 
   3   4  11       29.03       50.83     12.69 o 
   4   4  11        0.45        2.65      5.16 o 
   5   4  11        2.45        1.59      6.06 o 
  -5   5  11        0.63       -6.89     10.57 o 
  -4   5  11        2.59       -4.70     10.18 o 
  -3   5  11       15.88        3.07     11.24 o 
  -2   5  11        3.73       -1.45      9.30 o 
  -1   5  11        0.40        2.44      8.62 o 
   0   5  11        2.92        1.13      9.15 o 
   1   5  11        9.97        8.80      9.33 o 
   2   5  11        9.27        4.52      8.87 o 
   3   5  11        9.08        5.73      8.73 o 
   4   5  11        0.43       -2.79      8.69 o 
  -4   6  11        9.68       -5.41     12.09 o 
  -3   6  11        0.88      -15.48     10.32 o 
  -2   6  11       51.23       20.82     12.19 o 
  -1   6  11        1.54      -13.73      9.15 o 
   0   6  11      106.05      111.90     17.67 o 
   1   6  11        1.88        3.07      8.84 o 
   2   6  11        2.85        6.75      9.65 o 
   3   6  11        8.98        8.59      8.87 o 
   4   6  11       16.08       58.92     14.92 o 
  -3   7  11        1.32       -6.93     10.07 o 
  -2   7  11       43.71       24.32     15.06 o 
  -1   7  11        2.15       -7.78     10.53 o 
   0   7  11        0.40        3.25      9.72 o 
   1   7  11        0.63      -10.50      8.31 o 
   2   7  11        5.35       -0.28      8.20 o 
  -1   8  11       21.35       18.49     14.17 o 
   0   8  11       78.10       88.75     17.14 o 
  -2 -10  12        0.00       -0.64      8.06 o 
  -1 -10  12        7.11       -3.36      7.78 o 
   0 -10  12        0.05       -5.80      7.85 o 
   1 -10  12        4.16        5.87      9.72 o 
  -3  -9  12       11.19       13.68      6.87 o 
  -2  -9  12        8.99        6.33      8.87 o 
  -1  -9  12        2.79       -1.24      7.10 o 
   0  -9  12        3.60        8.80      9.51 o 
   1  -9  12        8.87        8.77      9.97 o 
   2  -9  12        1.23       -2.79      9.01 o 
   3  -9  12       48.11       54.89     15.13 o 
  -4  -8  12        7.14        0.06      6.26 o 
  -3  -8  12       55.63       71.77     14.10 o 
  -2  -8  12       19.91       27.46      6.88 o 
  -1  -8  12        1.34        2.26      5.34 o 
   0  -8  12       27.56       53.90     12.58 o 
   1  -8  12       23.63       27.14     11.20 o 
   2  -8  12        1.20       -4.17      7.88 o 
   3  -8  12        4.97        1.02      9.19 o 
   4  -8  12        2.81       -7.35      9.58 o 
  -5  -7  12        0.23        2.65      6.06 o 
  -4  -7  12       56.26       81.11     10.59 o 
  -3  -7  12        1.87        1.19      4.87 o 
  -2  -7  12        4.82        3.64      5.83 o 
  -1  -7  12       10.68        7.56      5.85 o 
   0  -7  12        1.41        0.89      4.60 o 
   1  -7  12        8.02        0.85      8.45 o 
   2  -7  12        7.08        5.37      8.59 o 
   3  -7  12        4.03        3.00      8.66 o 
   4  -7  12       73.00       82.28     16.01 o 
  -6  -6  12        0.46       -1.87      9.76 o 
  -5  -6  12        1.71       -3.44      5.86 o 
  -4  -6  12       90.63       96.06     13.73 o 
  -3  -6  12       11.28       13.38      5.15 o 
  -2  -6  12       32.49       44.63      7.55 o 
  -1  -6  12        4.17       -4.98      4.42 o 
   0  -6  12      414.67      401.70     14.63 o 
   1  -6  12       37.13       21.21      9.83 o 
   2  -6  12        8.78       12.48      8.98 o 
   3  -6  12       50.35       55.17     13.61 o 
   4  -6  12       33.29       20.96     11.17 o 
   5  -6  12        2.71       -1.52      8.62 o 
  -6  -5  12       55.72       67.76     14.49 o 
  -5  -5  12       71.39       72.04     20.55 o 
  -4  -5  12        0.30       -2.58      4.81 o 
  -3  -5  12      122.94      145.08     22.34 o 
  -2  -5  12       20.61       22.85      5.95 o 
  -1  -5  12       16.48        9.14      5.45 o 
   0  -5  12       52.78       60.07      7.90 o 
   1  -5  12        6.56       -3.85      4.35 o 
   2  -5  12      277.13      244.37     17.18 o 
   3  -5  12      105.92       83.24     14.03 o 
   4  -5  12       17.13       10.99      9.44 o 
   5  -5  12       17.82        4.91      8.66 o 
  -6  -4  12        6.72       23.04     10.57 o 
  -5  -4  12       36.27       34.38      7.42 o 
  -4  -4  12       23.86       23.69      6.15 o 
  -3  -4  12        0.02       -1.69      4.08 o 
  -2  -4  12      184.37      185.16      9.60 o 
  -1  -4  12      306.23      293.97     11.57 o 
   0  -4  12      387.90      389.25     13.59 o 
   1  -4  12       44.33       46.00      6.85 o 
   2  -4  12      205.06      189.55      9.99 o 
   3  -4  12      449.15      459.98     22.59 o 
   4  -4  12       19.05       20.82      9.79 o 
   5  -4  12        3.81        1.34      7.46 o 
   6  -4  12        6.81       -0.92      9.33 o 
  -6  -3  12       46.75       42.24     11.95 o 
  -5  -3  12        9.57       12.48      8.66 o 
  -4  -3  12        2.45       -3.71      7.14 o 
  -3  -3  12        0.03        5.52      4.31 o 
  -2  -3  12      240.07      237.45     10.04 o 
  -1  -3  12      145.24      132.00      7.90 o 
   0  -3  12        0.61       -5.05      3.36 o 
   1  -3  12      350.05      351.24     10.95 o 
   2  -3  12       31.79       37.76      5.65 o 
   3  -3  12       26.66       20.54      9.33 o 
   4  -3  12      142.92      138.94     14.35 o 
   5  -3  12        9.49       15.27      9.93 o 
   6  -3  12       35.07       41.88     13.71 o 
  -7  -2  12        8.13        2.69      8.52 o 
  -6  -2  12        8.08        7.95      7.95 o 
  -5  -2  12       15.24        6.50      7.92 o 
  -4  -2  12        3.77       -1.80      5.97 o 
  -3  -2  12      638.17      671.51     26.90 o 
  -2  -2  12      143.66      127.33      7.45 o 
  -1  -2  12       16.56       19.23      3.67 o 
   0  -2  12      159.46      171.18      6.65 o 
   1  -2  12        0.76        3.70      3.27 o 
   2  -2  12        1.59        1.10      3.30 o 
   3  -2  12      382.27      373.84     14.03 o 
   4  -2  12        5.87       -6.47      6.54 o 
   5  -2  12        0.85       -5.02      8.41 o 
   6  -2  12        1.14        8.20     10.32 o 
  -7  -1  12       12.81        8.09     10.07 o 
  -6  -1  12       62.99       68.00     13.29 o 
  -5  -1  12       41.37       52.17     11.56 o 
  -4  -1  12      447.20      408.66     21.88 o 
  -3  -1  12       84.24       80.13     13.11 o 
  -2  -1  12       71.94       85.46     13.13 o 
  -1  -1  12      254.09      253.46      7.55 o 
   0  -1  12        0.46        1.98      3.04 o 
   1  -1  12      305.67      298.66      8.73 o 
   2  -1  12      299.18      297.25      9.09 o 
   3  -1  12       16.70       20.65      5.97 o 
   4  -1  12       46.73       54.23      9.01 o 
   5  -1  12       21.10       30.01     11.10 o 
   6  -1  12        2.25       -3.71      9.47 o 
  -7   0  12       29.98       38.46     12.16 o 
  -6   0  12       11.79       13.25      8.34 o 
  -5   0  12        2.62        7.49      7.10 o 
  -4   0  12      149.32      170.36     15.13 o 
  -3   0  12      264.26      237.99     16.06 o 
  -2   0  12      287.99      267.27     10.90 o 
  -1   0  12      114.19      108.90      7.47 o 
   0   0  12      334.63      318.81      8.54 o 
   1   0  12      406.30      407.29     10.12 o 
   2   0  12        1.05       -4.56      3.04 o 
   3   0  12        0.77        4.64      5.16 o 
   4   0  12       90.17       92.01     15.83 o 
   5   0  12        2.65       -2.53      6.23 o 
   6   0  12        0.82        5.23     10.74 o 
  -4   1  12        1.15       -1.35      5.34 o 
  -3   1  12       57.58       61.96     16.93 o 
  -2   1  12        5.50        5.16      5.62 o 
  -1   1  12      187.25      161.54      8.75 o 
   0   1  12        4.40        2.93      4.27 o 
   1   1  12      116.14      119.60      9.37 o 
   2   1  12       87.32      107.19      9.60 o 
   3   1  12      109.35      143.47     11.73 o 
   4   1  12        0.03        6.14      7.03 o 
   5   1  12       59.20       52.47     10.43 o 
   6   1  12       52.42       97.80     14.35 o 
  -5   2  12        0.16       -5.27      8.73 o 
  -4   2  12        0.01       -2.90      8.16 o 
  -3   2  12       31.09       12.87     10.14 o 
  -2   2  12        0.20       -1.39      4.54 o 
  -1   2  12       89.48       92.07      8.94 o 
   0   2  12      309.08      283.71     11.38 o 
   1   2  12        2.55        3.85      4.36 o 
   2   2  12       53.01       51.07     12.09 o 
   3   2  12        8.57       17.46      6.55 o 
   4   2  12       15.15       22.48     15.43 o 
   5   2  12        1.82       15.71      7.65 o 
  -6   3  12        0.86       -4.56     10.39 o 
  -5   3  12       71.75       93.27     15.91 o 
  -4   3  12       76.73       74.65     14.81 o 
  -3   3  12        0.60      -11.61      7.74 o 
  -2   3  12       14.20       16.40     10.57 o 
  -1   3  12       34.62       23.51      9.37 o 
   0   3  12        0.66       -1.46      4.03 o 
   1   3  12       52.93       58.64     11.98 o 
   2   3  12        0.03        4.35      6.89 o 
   3   3  12       18.29       24.18      9.08 o 
   4   3  12       31.09       44.63      9.06 o 
   5   3  12        2.58       -0.95     12.12 o 
  -5   4  12       10.69       13.61     12.34 o 
  -4   4  12        0.42      -13.89      9.51 o 
  -3   4  12       25.72       37.50     12.83 o 
  -2   4  12        5.08        3.78     10.64 o 
  -1   4  12        0.73       -4.84      8.59 o 
   0   4  12       14.12        6.75      9.37 o 
   1   4  12       23.05       40.82     11.31 o 
   2   4  12        7.97        4.98      9.05 o 
   3   4  12        0.16        6.54      8.16 o 
   4   4  12        7.08       -2.37      8.73 o 
  -5   5  12       10.96       -8.16     11.73 o 
  -4   5  12        3.98       -1.87     10.21 o 
  -3   5  12       27.98       28.45     12.79 o 
  -2   5  12        3.77       -9.26      9.40 o 
  -1   5  12       22.54       13.64     11.13 o 
   0   5  12        1.15       -5.16      7.63 o 
   1   5  12        0.30        5.87      9.22 o 
   2   5  12        6.00        9.86      8.91 o 
   3   5  12        4.91       -2.12      9.12 o 
   4   5  12        2.33      -11.27      9.61 o 
  -4   6  12        5.26        2.30     11.52 o 
  -3   6  12        7.85       -3.29     12.51 o 
  -2   6  12       16.17       21.84     12.58 o 
  -1   6  12        0.23        0.49     10.21 o 
   0   6  12       30.31       23.43     11.52 o 
   1   6  12        0.27        9.08      9.26 o 
   2   6  12        2.32       13.78      9.97 o 
   3   6  12       23.97       31.24     12.09 o 
  -2   7  12       11.79       -7.14     10.29 o 
  -1   7  12        5.85       -7.71     10.43 o 
   0   7  12        0.02       -2.69      8.55 o 
   1   7  12        0.63        0.85     10.36 o 
   0 -10  13        0.63        0.99      9.30 o 
  -3  -9  13       20.26       29.39      7.85 o 
  -2  -9  13        3.59        2.39      6.32 o 
  -1  -9  13        4.18        8.13      8.73 o 
   0  -9  13        5.39       -1.17      8.80 o 
   1  -9  13        6.74       -1.91      9.01 o 
   2  -9  13        4.44       -2.44      9.93 o 
  -4  -8  13        3.31        9.92      7.37 o 
  -3  -8  13       45.13       61.71      9.50 o 
  -2  -8  13        6.36        8.42      5.95 o 
  -1  -8  13      120.63      130.63     11.85 o 
   0  -8  13       59.48      103.49     16.79 o 
   1  -8  13        9.70        6.64      9.54 o 
   2  -8  13        3.46       -5.51      8.59 o 
   3  -8  13       17.71        9.90     11.03 o 
  -5  -7  13       11.21       14.35      7.34 o 
  -4  -7  13       25.30       29.36      7.87 o 
  -3  -7  13        5.96        5.00      5.92 o 
  -2  -7  13        0.01       -3.11      4.88 o 
  -1  -7  13        1.82        0.52      4.63 o 
   0  -7  13        0.31        1.64      5.21 o 
   1  -7  13       17.09       -0.39      8.45 o 
   2  -7  13       31.93       37.36     11.91 o 
   3  -7  13       10.44       25.94     11.42 o 
   4  -7  13       46.97       93.10     17.88 o 
  -5  -6  13       12.32        9.62      6.76 o 
  -4  -6  13       25.46       23.93     10.21 o 
  -3  -6  13       12.12       12.16      5.87 o 
  -2  -6  13        0.33       -1.47      4.34 o 
  -1  -6  13        0.94       -6.34      4.22 o 
   0  -6  13       33.22       46.00     13.13 o 
   1  -6  13        6.01        4.55      5.35 o 
   2  -6  13        0.21        3.25      8.13 o 
   3  -6  13       25.63       29.02     12.09 o 
   4  -6  13        1.64       -9.86      7.49 o 
   5  -6  13        1.97       -3.32      9.37 o 
  -6  -5  13       25.55       20.22     11.77 o 
  -5  -5  13        0.83       -9.90      7.74 o 
  -4  -5  13      195.71      186.58     15.87 o 
  -3  -5  13      237.80      221.65     11.50 o 
  -2  -5  13       83.70       68.09      8.46 o 
  -1  -5  13        0.17       -6.22      4.15 o 
   0  -5  13        0.00       -1.19      4.80 o 
   1  -5  13       31.52       34.95      8.08 o 
   2  -5  13        7.84       -2.19      7.81 o 
   3  -5  13        4.85        2.51      7.21 o 
   4  -5  13       74.51       68.29     14.46 o 
   5  -5  13       46.12       31.92     12.34 o 
  -6  -4  13       13.59       14.74     10.46 o 
  -5  -4  13        0.64        0.04      7.92 o 
  -4  -4  13       18.92        8.31      8.38 o 
  -3  -4  13      235.26      226.11     11.24 o 
  -2  -4  13      492.64      486.86     18.63 o 
  -1  -4  13      332.39      327.85     12.63 o 
   0  -4  13        6.33        4.14      5.03 o 
   1  -4  13      307.65      303.29     12.49 o 
   2  -4  13        0.01       -4.35      4.03 o 
   3  -4  13        3.66        2.47      7.46 o 
   4  -4  13        0.03       -6.72      6.96 o 
   5  -4  13        0.24        8.55      9.19 o 
  -6  -3  13        1.30       -0.78      8.48 o 
  -5  -3  13      151.11      164.74     16.58 o 
  -4  -3  13      128.94      158.56     18.13 o 
  -3  -3  13       49.75       44.07     11.03 o 
  -2  -3  13       23.48       17.53      7.35 o 
  -1  -3  13       77.61       66.85      8.01 o 
   0  -3  13        3.58        0.47      4.32 o 
   1  -3  13        2.69        4.39      3.58 o 
   2  -3  13      145.06      124.70      6.80 o 
   3  -3  13      180.15      169.83     14.84 o 
   4  -3  13      175.01      170.47     15.83 o 
   5  -3  13       46.10       33.29     12.69 o 
  -6  -2  13       12.59       -0.92      9.01 o 
  -5  -2  13       12.66        8.98      8.02 o 
  -4  -2  13        6.47        2.40      6.47 o 
  -3  -2  13      461.21      434.70     22.30 o 
  -2  -2  13       71.32       79.84     12.51 o 
  -1  -2  13      115.76      107.96     23.63 o 
   0  -2  13       22.09       20.30      4.34 o 
   1  -2  13        8.80        5.47      4.30 o 
   2  -2  13      297.76      320.29      9.96 o 
   3  -2  13        1.31        3.18      5.64 o 
   4  -2  13        8.87        5.37      9.05 o 
   5  -2  13        0.64       -9.22      7.60 o 
  -6  -1  13        3.18        0.78      7.81 o 
  -5  -1  13       77.14       80.30     14.24 o 
  -4  -1  13        3.25       -2.90      6.19 o 
  -3  -1  13        8.98       10.11      7.35 o 
  -2  -1  13      103.39      103.52     13.86 o 
  -1  -1  13      223.00      206.97      9.41 o 
   0  -1  13       23.45       17.24      4.06 o 
   1  -1  13       59.04       52.91      5.72 o 
   2  -1  13      152.06      155.49      7.15 o 
   3  -1  13        1.00        2.08      5.05 o 
   4  -1  13        2.17       -2.75      5.69 o 
   5  -1  13        2.40        2.05      9.54 o 
  -6   0  13        0.04       12.41      8.62 o 
  -5   0  13       75.04       94.94     15.23 o 
  -4   0  13       40.10       46.09     10.82 o 
  -3   0  13        0.28       -6.68      4.46 o 
  -2   0  13       81.19      110.43      9.61 o 
  -1   0  13       22.54       22.11      5.73 o 
   0   0  13      797.45      837.07     22.92 o 
   1   0  13       92.53      112.08      7.51 o 
   2   0  13       12.49       17.64      8.11 o 
   3   0  13      262.61      280.68     12.93 o 
   4   0  13        1.25        1.96      5.90 o 
   5   0  13        0.20        3.52      8.55 o 
  -6   1  13       10.18       10.18      9.54 o 
  -5   1  13      106.18      142.97     18.03 o 
  -4   1  13      119.46      149.67     20.08 o 
  -3   1  13      117.83      124.25      9.83 o 
  -2   1  13        3.40       -1.24      4.85 o 
  -1   1  13       23.06       20.31     14.65 o 
   0   1  13        4.30        7.43      4.60 o 
   1   1  13        0.95       -2.20      4.12 o 
   2   1  13        7.64        2.74      5.35 o 
   3   1  13       12.89       10.82      5.91 o 
   4   1  13       92.97      116.26     12.54 o 
   5   1  13      165.12      202.22     13.72 o 
  -5   2  13       11.25       -1.80      9.08 o 
  -4   2  13        1.47       -6.01      8.77 o 
  -3   2  13       10.69        2.52      5.89 o 
  -2   2  13       19.25       21.16      6.28 o 
  -1   2  13       62.17       63.43     17.12 o 
   0   2  13      128.25      123.80     15.34 o 
   1   2  13       33.88       51.25     11.77 o 
   2   2  13       36.01       50.05     12.02 o 
   3   2  13       54.70       50.44     11.98 o 
   4   2  13        2.06        2.55     10.23 o 
   5   2  13       10.28       10.05      8.02 o 
  -5   3  13       15.77       24.74     12.79 o 
  -4   3  13       20.06       18.03     12.12 o 
  -3   3  13        9.67       -1.84      8.77 o 
  -2   3  13       18.83       22.48     10.85 o 
  -1   3  13       10.90        3.24      4.97 o 
   0   3  13        0.07        0.43      4.69 o 
   1   3  13        0.59        8.45      8.73 o 
   2   3  13        0.75        2.69      7.17 o 
   3   3  13       38.72       63.73     13.93 o 
   4   3  13       12.28       19.93     10.07 o 
  -5   4  13        1.21       -5.97     11.63 o 
  -4   4  13        3.62       -7.63     11.27 o 
  -3   4  13        0.03      -14.70     10.14 o 
  -2   4  13        0.75        4.70     10.67 o 
  -1   4  13       30.91       33.99      7.74 o 
   0   4  13        2.49        4.24      8.20 o 
   1   4  13        0.15        1.87      8.80 o 
   2   4  13        7.41        4.31      7.88 o 
   3   4  13        0.42        3.39      8.55 o 
   4   4  13        4.03       11.84     10.11 o 
  -4   5  13       25.14        9.54     14.28 o 
  -3   5  13       29.51       21.03     14.77 o 
  -2   5  13        9.33        3.96     11.17 o 
  -1   5  13       26.86       18.66     10.53 o 
   0   5  13        0.88       -4.88      8.34 o 
   1   5  13        7.84        5.30      9.26 o 
   2   5  13        0.05        2.62      7.88 o 
   3   5  13        0.52        8.62      9.26 o 
  -3   6  13       20.14       26.37     15.52 o 
  -2   6  13       13.17       -7.32     11.77 o 
  -1   6  13       11.11        1.20     10.74 o 
   0   6  13        0.17       -1.56      9.22 o 
   1   6  13       10.87       13.22     10.96 o 
   2   6  13        1.31        9.68     10.29 o 
  -2  -9  14        1.56        3.32      6.08 o 
  -1  -9  14        0.02       -4.21      9.12 o 
   0  -9  14        3.58        0.85      9.79 o 
   1  -9  14        2.97       -4.38      9.37 o 
  -3  -8  14       32.00       36.80      7.97 o 
  -2  -8  14        0.07       -5.94      5.03 o 
  -1  -8  14       78.53       78.25     10.27 o 
   0  -8  14        9.10        2.09      8.87 o 
   1  -8  14       28.93       14.00     11.06 o 
   2  -8  14       22.70       28.84     12.48 o 
   3  -8  14        5.88       -4.24      9.47 o 
  -4  -7  14       14.26       18.82      7.39 o 
  -3  -7  14        0.63       -5.86      5.52 o 
  -2  -7  14        5.95        8.75      5.96 o 
  -1  -7  14        4.11        3.20      5.73 o 
   0  -7  14        0.19       -3.05      5.13 o 
   1  -7  14       91.15       98.12     16.44 o 
   2  -7  14       16.21       -4.49      8.69 o 
   3  -7  14       56.58       72.17     15.55 o 
   4  -7  14        5.28        2.23     10.67 o 
  -5  -6  14       12.76        5.02     11.17 o 
  -4  -6  14        3.54        5.72      8.47 o 
  -3  -6  14       40.96       44.41      8.10 o 
  -2  -6  14       23.83       16.78      6.04 o 
  -1  -6  14       23.49       20.80      6.42 o 
   0  -6  14        1.16       -4.38      4.53 o 
   1  -6  14       54.26       75.02      9.57 o 
   2  -6  14       11.31       18.13     11.17 o 
   3  -6  14       11.02        8.62     10.50 o 
   4  -6  14        0.36      -11.40      7.60 o 
  -5  -5  14        2.19        0.11      8.48 o 
  -4  -5  14      113.56      110.68     22.20 o 
  -3  -5  14        3.26        7.22      5.45 o 
  -2  -5  14       24.25       15.32      5.63 o 
  -1  -5  14        3.05        1.10      4.78 o 
   0  -5  14       15.53        1.05      5.19 o 
   1  -5  14        0.11       -6.52      4.35 o 
   2  -5  14        0.32       -8.38      7.63 o 
   3  -5  14        0.85       -0.60      8.09 o 
   4  -5  14       61.63       75.74     15.41 o 
  -6  -4  14        6.08        0.99      9.90 o 
  -5  -4  14        0.03        4.84      8.77 o 
  -4  -4  14       61.31       66.13     13.93 o 
  -3  -4  14       22.90        9.72      8.98 o 
  -2  -4  14       68.66       77.34     12.00 o 
  -1  -4  14       32.20       28.53     15.71 o 
   0  -4  14      804.09      792.62     33.31 o 
   1  -4  14      115.68       92.78      9.55 o 
   2  -4  14       12.22        7.37      5.63 o 
   3  -4  14       65.97       46.62     12.65 o 
   4  -4  14        2.72      -10.60      7.81 o 
   5  -4  14        4.24       -7.32      8.59 o 
  -6  -3  14       18.54        3.53      9.33 o 
  -5  -3  14       77.64       82.88     15.16 o 
  -4  -3  14       45.18       47.01     11.84 o 
  -3  -3  14       73.92       89.63     14.24 o 
  -2  -3  14        8.30        2.30      7.60 o 
  -1  -3  14        0.04       -2.31      4.48 o 
   0  -3  14       54.47       57.04      7.86 o 
   1  -3  14        9.97        1.39      4.81 o 
   2  -3  14      167.34      163.36      7.89 o 
   3  -3  14      121.46      147.32     17.92 o 
   4  -3  14        3.36       -4.77      7.88 o 
   5  -3  14       33.22       42.91     13.08 o 
  -6  -2  14        1.23        1.98      9.05 o 
  -5  -2  14        6.13        1.20      7.49 o 
  -4  -2  14        5.28        0.32      7.99 o 
  -3  -2  14       68.31       63.69     12.51 o 
  -2  -2  14      152.47      152.26     13.89 o 
  -1  -2  14      165.95      187.82     14.70 o 
   0  -2  14      495.34      494.84     14.72 o 
   1  -2  14       14.17       16.08      4.30 o 
   2  -2  14       20.63       22.90      6.42 o 
   3  -2  14      127.23      134.80      9.69 o 
   4  -2  14        8.11       11.16      7.32 o 
   5  -2  14        2.26       10.00     11.45 o 
  -6  -1  14        0.25       -1.91      7.85 o 
  -5  -1  14       61.49       80.80     15.06 o 
  -4  -1  14        4.11       -2.23      6.43 o 
  -3  -1  14       24.00        7.88      7.71 o 
  -2  -1  14      126.65      135.44     15.80 o 
  -1  -1  14       75.32       91.47      8.58 o 
   0  -1  14        0.00       -2.52      4.15 o 
   1  -1  14      137.75      138.90      9.36 o 
   2  -1  14        2.09       -0.25      3.60 o 
   3  -1  14        8.52        4.34      7.49 o 
   4  -1  14       14.97       15.86      6.91 o 
   5  -1  14        0.40       -4.95     11.77 o 
  -6   0  14        0.05       -3.64      7.35 o 
  -5   0  14       26.01       19.33     10.00 o 
  -4   0  14       25.99       22.90      9.19 o 
  -3   0  14      182.29      164.28     17.99 o 
  -2   0  14      250.09      238.34     13.17 o 
  -1   0  14        0.01       -0.98      4.09 o 
   0   0  14       21.65       33.49     10.48 o 
   1   0  14       17.21       22.64      7.69 o 
   2   0  14       87.67      123.52     10.77 o 
   3   0  14      238.14      245.28     12.54 o 
   4   0  14       21.88       18.92      7.31 o 
   5   0  14        0.26       -8.71      7.15 o 
  -6   1  14       58.41       61.22     13.82 o 
  -5   1  14       35.35       41.49     11.81 o 
  -4   1  14      176.53      190.47     20.71 o 
  -3   1  14        2.72        5.91      5.91 o 
  -2   1  14        0.09       -0.01      4.91 o 
  -1   1  14       19.36       16.33      7.35 o 
   0   1  14        2.99        6.65      5.08 o 
   1   1  14       18.83       15.57      5.59 o 
   2   1  14       42.56       45.14     10.99 o 
   3   1  14        0.11        7.56      7.60 o 
   4   1  14       58.59       60.93     12.81 o 
   5   1  14       52.54       83.76     19.35 o 
  -5   2  14        6.75        1.91      7.92 o 
  -4   2  14       21.71       15.96     11.06 o 
  -3   2  14       61.55       61.52     10.66 o 
  -2   2  14        9.78       13.99      7.12 o 
  -1   2  14       77.36       86.43      9.39 o 
   0   2  14      101.36      110.98     12.76 o 
   1   2  14      112.14      123.88     15.59 o 
   2   2  14      104.61      139.89     17.67 o 
   3   2  14       28.74       26.37     11.63 o 
   4   2  14        8.48       23.40     10.50 o 
  -5   3  14        2.09      -15.96     10.64 o 
  -4   3  14        0.57      -14.67     10.53 o 
  -3   3  14       46.00       51.05      9.33 o 
  -2   3  14       29.91       30.20      7.22 o 
  -1   3  14        8.08       11.34      5.24 o 
   0   3  14        1.76       -0.04      8.62 o 
   1   3  14        2.64       -9.76      6.50 o 
   2   3  14       10.01       16.40     10.21 o 
   3   3  14       18.71       21.45     11.10 o 
   4   3  14        3.78       13.43      9.61 o 
  -4   4  14        0.00       -5.41     12.05 o 
  -3   4  14        1.36       -2.79     11.06 o 
  -2   4  14        1.58      -14.31      9.54 o 
  -1   4  14       11.31       11.69      6.34 o 
   0   4  14       42.65       47.40     12.58 o 
   1   4  14        0.29       -2.12      7.46 o 
   2   4  14        0.15        3.29      8.13 o 
   3   4  14        0.10        7.56      9.33 o 
  -3   5  14        8.90        7.35     13.54 o 
  -2   5  14        3.77        3.04     11.98 o 
  -1   5  14        3.16        9.22     10.74 o 
   0   5  14        0.47       -1.13      8.31 o 
   1   5  14        2.85        8.59      9.30 o 
   2   5  14        0.25        3.92      9.65 o 
  -2   6  14        0.04       -6.68     12.02 o 
  -1   6  14        1.66        5.90     10.96 o 
   0   6  14        1.24       -4.14      9.26 o 
   1   6  14       10.22       14.24     10.18 o 
   0  -9  15        6.53       13.86     11.35 o 
  -3  -8  15        7.58       12.52      6.86 o 
  -2  -8  15       24.56       26.99     13.22 o 
  -1  -8  15       11.39        6.24      6.08 o 
   0  -8  15        0.70       -1.34      8.52 o 
   1  -8  15        6.62       13.96     10.50 o 
   2  -8  15       12.89        4.10     11.52 o 
  -4  -7  15        1.21        0.35      6.40 o 
  -3  -7  15       28.91       20.40      7.60 o 
  -2  -7  15       18.91       16.22      6.61 o 
  -1  -7  15        1.07       -0.79      5.54 o 
   0  -7  15        5.76        1.07      6.03 o 
   1  -7  15       10.16        3.53      9.37 o 
   2  -7  15        2.62        1.31      9.51 o 
   3  -7  15       34.93       21.28     12.55 o 
  -4  -6  15        9.29       -0.18      8.94 o 
  -3  -6  15       51.87       67.09      9.73 o 
  -2  -6  15        8.01        8.76      5.70 o 
  -1  -6  15       29.67       39.29      8.20 o 
   0  -6  15       40.90       57.74      9.11 o 
   1  -6  15        6.55        7.92      8.91 o 
   2  -6  15        5.34        8.48     11.03 o 
   3  -6  15       13.33        4.35     10.99 o 
   4  -6  15        2.87        3.18     10.78 o 
  -5  -5  15        2.11        3.99      9.68 o 
  -4  -5  15       38.44       65.49     14.46 o 
  -3  -5  15        0.13      -10.46      7.25 o 
  -2  -5  15        0.54       -1.54      4.72 o 
  -1  -5  15        3.01        1.49      5.16 o 
   0  -5  15        0.54       -2.51      6.24 o 
   1  -5  15        1.03       -0.14      5.36 o 
   2  -5  15        4.97        4.42      9.01 o 
   3  -5  15        1.85       -2.23      9.12 o 
   4  -5  15       53.17       58.64     15.30 o 
  -5  -4  15        0.41        1.38      8.77 o 
  -4  -4  15       14.08        9.58      9.33 o 
  -3  -4  15       15.63        4.14      8.16 o 
  -2  -4  15       42.48       47.96     11.91 o 
  -1  -4  15       14.73        0.98      8.16 o 
   0  -4  15      115.60      125.51     14.12 o 
   1  -4  15        2.43       -7.37      4.92 o 
   2  -4  15        4.10       -2.90      5.27 o 
   3  -4  15        1.44       -3.64      8.73 o 
   4  -4  15       25.97       18.41     10.46 o 
  -5  -3  15       12.13       13.71      9.72 o 
  -4  -3  15       34.89       22.94     10.32 o 
  -3  -3  15      230.40      229.03     18.13 o 
  -2  -3  15       29.02       23.89      9.44 o 
  -1  -3  15        8.05        6.11      8.20 o 
   0  -3  15        2.30       -3.41      7.97 o 
   1  -3  15        3.72        5.13      5.39 o 
   2  -3  15       54.55       59.55      8.86 o 
   3  -3  15        3.37        1.91      8.62 o 
   4  -3  15       32.99       33.33     12.65 o 
  -5  -2  15        4.80       17.25     10.57 o 
  -4  -2  15       52.16       70.37     14.56 o 
  -3  -2  15       32.49       25.31      9.90 o 
  -2  -2  15       39.38       33.37     10.25 o 
  -1  -2  15      180.94      178.91     14.77 o 
   0  -2  15        2.17        5.80      7.03 o 
   1  -2  15      126.23      127.02      9.43 o 
   2  -2  15       76.48       83.64     19.09 o 
   3  -2  15       81.65       97.28     11.36 o 
   4  -2  15        4.74       15.09      7.37 o 
   5  -2  15        5.06       -7.03     10.60 o 
  -5  -1  15       21.78       20.01     11.13 o 
  -4  -1  15        8.04        5.02      7.67 o 
  -3  -1  15       23.56       20.82      9.79 o 
  -2  -1  15       73.27      107.17     15.52 o 
  -1  -1  15       23.88       31.53      9.68 o 
   0  -1  15        2.94        1.13      6.19 o 
   1  -1  15        0.09       -0.29      4.21 o 
   2  -1  15       37.41       31.34      7.62 o 
   3  -1  15      100.38      123.55     22.94 o 
   4  -1  15       78.41       96.77     12.26 o 
  -5   0  15        0.54        4.88      9.26 o 
  -4   0  15        4.12       11.49      9.37 o 
  -3   0  15      232.92      211.61     17.18 o 
  -2   0  15        0.14       -0.53      6.57 o 
  -1   0  15       21.24       19.59      5.77 o 
   0   0  15       42.49       67.56      8.20 o 
   1   0  15        9.78       17.98      5.61 o 
   2   0  15       18.28       20.96      9.05 o 
   3   0  15       27.75       28.88     11.10 o 
   4   0  15        0.23        5.56      7.21 o 
  -5   1  15       15.90       24.14     10.57 o 
  -4   1  15       53.53       58.60     13.22 o 
  -3   1  15        1.87        5.55      7.46 o 
  -2   1  15        0.58       -6.22      6.82 o 
  -1   1  15       15.49       16.04      6.11 o 
   0   1  15        1.88        1.26      4.91 o 
   1   1  15        1.55       -3.15      6.72 o 
   2   1  15       63.11       62.38     12.41 o 
   3   1  15        1.34       -6.68      7.63 o 
   4   1  15        0.56       18.66     11.03 o 
  -5   2  15        5.71       14.03     10.00 o 
  -4   2  15       11.92       19.40      9.72 o 
  -3   2  15       42.73       40.11      8.90 o 
  -2   2  15      108.44      117.96     11.33 o 
  -1   2  15       10.80        3.48      5.78 o 
   0   2  15       95.91       96.82      9.54 o 
   1   2  15       49.94       72.85     14.03 o 
   2   2  15        2.12        8.77      9.51 o 
   3   2  15       31.27       53.09     12.65 o 
   4   2  15       14.58       17.92     11.24 o 
  -4   3  15        4.28        3.14      9.12 o 
  -3   3  15       36.45       24.08     12.42 o 
  -2   3  15        0.01       -3.77      5.92 o 
  -1   3  15        0.08        2.23      5.93 o 
   0   3  15        0.15       -2.69      8.16 o 
   1   3  15        0.38        9.72      9.61 o 
   2   3  15        1.95       18.06     10.53 o 
   3   3  15        3.72       13.61      9.30 o 
  -3   4  15        1.49        0.03      6.31 o 
  -2   4  15        1.10       -2.44      5.63 o 
  -1   4  15       11.53       13.64     10.89 o 
   0   4  15       35.65       48.39     12.87 o 
   1   4  15        2.29        4.31      8.27 o 
   2   4  15        7.54       20.64     11.17 o 
  -2   5  15        2.67        4.32     10.57 o 
  -1   5  15        0.42        1.91     10.92 o 
   0   5  15        0.07        5.30     10.71 o 
   1   5  15        1.61       11.73      9.61 o 
  -2  -8  16       36.93       43.56      8.80 o 
  -1  -8  16       12.81       31.76      8.16 o 
   0  -8  16        1.74       -1.10     10.11 o 
   1  -8  16        7.79        0.07     10.57 o 
  -3  -7  16        6.79        2.27      6.44 o 
  -2  -7  16        2.13       -4.56      5.55 o 
  -1  -7  16        0.00       -3.58      5.75 o 
   0  -7  16        5.29        1.70      6.27 o 
   1  -7  16        0.50      -13.36      8.91 o 
   2  -7  16       16.34        5.23     10.99 o 
  -4  -6  16        2.15        8.45     10.53 o 
  -3  -6  16       56.00       78.08     16.36 o 
  -2  -6  16        0.57        1.01      5.86 o 
  -1  -6  16      137.48      159.01     11.88 o 
   0  -6  16       48.92       67.19      9.59 o 
   1  -6  16       17.87       23.74      7.93 o 
   2  -6  16        9.29        1.34     10.25 o 
   3  -6  16        8.31       -2.37     10.46 o 
  -4  -5  16       15.38       22.69     12.87 o 
  -3  -5  16        8.84        5.51      9.76 o 
  -2  -5  16        0.16       -7.74      8.06 o 
  -1  -5  16        0.77       -3.51      4.93 o 
   0  -5  16        0.24       -4.35      7.25 o 
   1  -5  16       29.50       16.13      9.70 o 
   2  -5  16       17.27        7.85     11.03 o 
   3  -5  16       23.58       29.55     13.43 o 
  -5  -4  16        2.55        1.98      9.47 o 
  -4  -4  16       10.76        3.78      9.58 o 
  -3  -4  16        0.29       -5.37      7.28 o 
  -2  -4  16        1.07        6.22      7.74 o 
  -1  -4  16        0.29       -4.56      7.10 o 
   0  -4  16        3.57       -4.80      5.04 o 
   1  -4  16        8.57       11.36      6.71 o 
   2  -4  16        1.06       -7.81      5.20 o 
   3  -4  16       12.48       -6.08      9.79 o 
   4  -4  16        2.92       -6.89     10.53 o 
  -5  -3  16        1.04       -6.40      7.81 o 
  -4  -3  16      144.97      201.68     22.76 o 
  -3  -3  16       31.38       54.04     13.86 o 
  -2  -3  16       14.71        3.36      8.02 o 
  -1  -3  16       16.82        7.99      8.16 o 
   0  -3  16        3.60       -4.35      6.89 o 
   1  -3  16       41.09       51.20      8.41 o 
   2  -3  16        3.06       -0.19      8.69 o 
   3  -3  16        2.73       -8.98      8.45 o 
   4  -3  16       25.02        8.02     12.09 o 
  -5  -2  16        4.95       -1.38      9.30 o 
  -4  -2  16       10.29        5.80      8.91 o 
  -3  -2  16       79.81       65.85     13.75 o 
  -2  -2  16      133.22      150.57     18.66 o 
  -1  -2  16      119.30      144.10     17.00 o 
   0  -2  16       91.21       89.03     13.82 o 
   1  -2  16      118.37      132.30     16.22 o 
   2  -2  16        5.16        9.31      5.02 o 
   3  -2  16        0.54       -6.42      6.10 o 
   4  -2  16        0.27      -10.12      6.75 o 
  -5  -1  16       27.32       23.33     12.30 o 
  -4  -1  16       65.80       68.43     14.21 o 
  -3  -1  16       19.48       24.00      9.97 o 
  -2  -1  16        2.57       -6.15      7.49 o 
  -1  -1  16        4.10       -4.17      7.03 o 
   0  -1  16        4.77        2.83      6.86 o 
   1  -1  16       28.76       49.29     27.82 o 
   2  -1  16       52.19       53.12     11.59 o 
   3  -1  16       32.44       39.55     13.04 o 
   4  -1  16       17.22       27.24     13.04 o 
  -5   0  16        1.05        4.03      8.91 o 
  -4   0  16        0.00        7.14      8.73 o 
  -3   0  16       80.65      109.92     17.21 o 
  -2   0  16        5.05        5.30      8.34 o 
  -1   0  16       42.18       46.69     10.57 o 
   0   0  16       30.95       46.05     12.81 o 
   1   0  16        1.10        7.78      7.42 o 
   2   0  16       18.92       31.24     11.38 o 
   3   0  16        2.01        6.11      9.65 o 
   4   0  16        4.93        2.09     10.46 o 
  -4   1  16        1.74        5.05      8.62 o 
  -3   1  16       16.87       14.21      9.33 o 
  -2   1  16       42.31       35.98     10.71 o 
  -1   1  16       10.10       11.91      6.15 o 
   0   1  16        3.41       -1.95      5.21 o 
   1   1  16        3.83        7.35      8.69 o 
   2   1  16        2.47        2.12      8.31 o 
   3   1  16        5.41       14.28     10.04 o 
  -4   2  16        1.46       -3.18      7.88 o 
  -3   2  16       10.86       11.60      7.70 o 
  -2   2  16       64.30       55.75     18.20 o 
  -1   2  16        0.03       -7.13      7.71 o 
   0   2  16       71.78      116.78     16.33 o 
   1   2  16       12.37       19.72      9.19 o 
   2   2  16        9.49       13.89     10.11 o 
   3   2  16       70.32       86.95     15.69 o 
  -3   3  16        2.43        1.21      7.18 o 
  -2   3  16        1.27       -9.27      6.18 o 
  -1   3  16        0.10       -3.47      5.93 o 
   0   3  16        0.02        4.03      8.62 o 
   1   3  16        0.19        0.32      9.72 o 
   2   3  16        8.51       14.21     10.50 o 
  -2   4  16        0.00        5.11      7.58 o 
  -1   4  16       16.82       29.05     12.94 o 
   0   4  16        2.87       13.54     11.27 o 
   1   4  16       12.63       12.58     10.67 o 
  -2  -7  17        0.32       -4.28      6.45 o 
  -1  -7  17        0.28        1.26      6.65 o 
   0  -7  17        3.23       -0.60      6.74 o 
   1  -7  17        2.35       -1.41     10.71 o 
  -3  -6  17       17.32        8.91      9.68 o 
  -2  -6  17        7.29        6.01      9.83 o 
  -1  -6  17       57.13       73.20     10.61 o 
   0  -6  17        4.11        3.34      6.57 o 
   1  -6  17       34.81       37.03      9.08 o 
   2  -6  17        9.02        0.14     10.71 o 
  -4  -5  17        4.70        9.44     10.57 o 
  -3  -5  17        7.47       -1.06      9.51 o 
  -2  -5  17        6.84       -9.40      7.60 o 
  -1  -5  17        0.13       -3.46      7.42 o 
   0  -5  17        0.35        2.42      6.10 o 
   1  -5  17       39.13       42.24      9.37 o 
   2  -5  17        2.23      -10.82      8.80 o 
   3  -5  17       38.85       34.67     13.78 o 
  -4  -4  17        2.38       -7.32      8.55 o 
  -3  -4  17       25.02       13.82     10.39 o 
  -2  -4  17        7.28        3.78      9.01 o 
  -1  -4  17        3.73        2.05      8.34 o 
   0  -4  17        0.07       -3.71      8.41 o 
   1  -4  17       25.69       17.21      7.27 o 
   2  -4  17       11.34        6.31      6.56 o 
   3  -4  17        4.58       -5.02     10.07 o 
  -4  -3  17       36.89       42.73     13.54 o 
  -3  -3  17        3.54       12.79      9.83 o 
  -2  -3  17       10.96        6.75      8.38 o 
  -1  -3  17        0.58       -9.05      7.10 o 
   0  -3  17        8.00        7.67      7.95 o 
   1  -3  17        1.00       -0.71      7.78 o 
   2  -3  17        0.78       -6.36      6.18 o 
   3  -3  17        0.04      -14.31      9.54 o 
  -4  -2  17        6.83        0.46      8.55 o 
  -3  -2  17        1.03       -2.62      7.81 o 
  -2  -2  17       39.38       20.50     10.32 o 
  -1  -2  17        0.59        1.17      7.81 o 
   0  -2  17      139.87      143.32     14.21 o 
   1  -2  17       21.01        7.88      7.63 o 
   3  -2  17       10.76        2.33      9.86 o 
  -4  -1  17        0.11       -6.93      7.42 o 
  -3  -1  17       32.33       26.76     10.96 o 
  -2  -1  17        0.18       -1.02      7.85 o 
  -1  -1  17        1.48       -2.26      8.24 o 
   0  -1  17        3.63        1.80      9.12 o 
   1  -1  17        0.44       -7.35      6.82 o 
   2  -1  17       43.93       52.06     13.01 o 
   3  -1  17       14.61       36.16     12.44 o 
  -4   0  17        7.22        4.77      9.90 o 
  -3   0  17        0.99       -4.35      8.31 o 
  -2   0  17       11.23        5.02      8.02 o 
  -1   0  17       64.43       60.05     12.05 o 
   0   0  17       14.42       12.93     10.11 o 
   1   0  17       16.71       29.23     10.43 o 
   2   0  17       30.98       59.31     13.36 o 
   3   0  17       35.75       50.83     14.03 o 
  -4   1  17        0.03        8.80     10.07 o 
  -3   1  17        2.67        2.30      8.66 o 
  -2   1  17       29.60       23.36     10.74 o 
  -1   1  17        6.55        6.07      5.86 o 
   0   1  17        1.00        1.08      5.52 o 
   1   1  17        6.24       18.80      9.37 o 
   2   1  17        1.04        8.94      9.83 o 
   3   1  17       18.30       21.03     11.66 o 
  -3   2  17       58.78       50.01     13.57 o 
  -2   2  17        3.73        4.11      6.22 o 
  -1   2  17        1.33        0.07      5.69 o 
   0   2  17       22.59       41.35     12.37 o 
   1   2  17        1.84       10.53      9.83 o 
   2   2  17        6.84       15.16      9.90 o 
  -2   3  17        0.18        1.92      7.01 o 
  -1   3  17        0.10        7.85      9.19 o 
   0   3  17        0.37        6.50      8.55 o 
   1   3  17        0.01        7.28     10.57 o 
  -2  -6  18       11.28       12.62     11.06 o 
  -1  -6  18        9.62        7.74     10.50 o 
   0  -6  18        6.30        7.52      7.05 o 
   1  -6  18        9.21       -1.74      6.91 o 
  -3  -5  18       22.43       14.28     12.19 o 
  -2  -5  18       13.29       17.42     11.03 o 
  -1  -5  18        0.76       15.45     10.21 o 
   0  -5  18        7.12       13.25     10.96 o 
   1  -5  18        0.80       -6.66      6.21 o 
   2  -5  18        3.02      -13.54     10.07 o 
  -3  -4  18       23.39       30.47     12.79 o 
  -2  -4  18        1.34       -1.34      9.72 o 
  -1  -4  18       46.56       47.36     12.97 o 
   0  -4  18       45.18       49.98     13.22 o 
   1  -4  18        0.01       -5.02      7.60 o 
   2  -4  18        3.17       -5.41      9.07 o 
  -3  -3  18        0.18       -3.53      8.34 o 
  -2  -3  18        0.34       -6.19      7.67 o 
  -1  -3  18        4.23        2.83      9.44 o 
   0  -3  18        0.03       -1.77      8.45 o 
   1  -3  18        5.98        6.50      8.77 o 
  -3  -2  18        1.25       -0.18      9.54 o 
  -2  -2  18        0.57       -7.46      9.51 o 
  -1  -2  18        4.47       -9.05      8.13 o 
   0  -2  18       28.16       45.84     12.34 o 
   1  -2  18        0.32        2.93      8.80 o 
  -3  -1  18       52.73       71.01     15.06 o 
  -2  -1  18        7.40        2.19      8.24 o 
  -1  -1  18        0.79      -10.99      8.45 o 
   0  -1  18        0.04      -10.18      6.79 o 
  -3   0  18       20.08       17.18     10.71 o 
  -2   0  18       47.92       37.82     11.81 o 
  -1   0  18       54.77       63.20     13.22 o 
   0   0  18        1.18        8.55      7.92 o 
   1   0  18       41.22       59.45     12.76 o 
   2   0  18        7.51       33.82     11.66 o 
  -2   1  18       15.83       14.60      9.54 o 
  -1   1  18        0.50        3.71      8.62 o 
   0   1  18        0.35        8.66      9.58 o 
   1   1  18        6.19       17.32     10.82 o 
  -1   2  18        4.03        9.72     10.78 o 
   0   2  18        3.21       30.54     11.95 o 
  -2  -4  19        0.03       -3.22      9.79 o 
  -1  -4  19       53.95       63.30     14.21 o 
   0  -4  19       11.35       12.37     10.07 o 
  -2  -3  19        0.20       -8.98      9.44 o 
  -1  -3  19        0.06      -12.94      8.87 o 
   0  -3  19        0.11        6.54      9.68 o 
   1  -3  19        7.18        7.85     10.07 o 
  -2  -2  19        0.47        4.74      9.30 o 
  -1  -2  19        0.03       -3.29      8.16 o 
   0  -2  19        0.03       -0.92      9.58 o 
   1  -2  19        2.88       -3.32      8.91 o 
  -2  -1  19        1.75        0.88      9.26 o 
  -1  -1  19        0.02       -4.35      7.78 o 
   0  -1  19        3.20       -3.61      9.86 o 
  -1   0  19        8.34       17.60     10.67 o 
                                                 
